# Supplementary material for: Linear discriminant analysis reveals differences in root architecture in wheat seedlings related to nitrogen uptake efficiency
Source: J Exp Bot. 2017 Sep 27;68(17):4969–81. doi: 10.1093/jxb/erx300 (PMC5853436; doi:10.1093/jxb/erx300)
Supplement: Supplementary Material [file erx300_suppl_supplementary_meterial.zip]

Archive with 3 entries (3 files):
- Supplementary_Table_S2 - EDITED.csv
- Supplementary_Methods_S1_S4_Figures_S1_S6.pdf
- Supplementary_Table_S1 - EDITED.csv
