# Supplementary material for: Linear discriminant analysis reveals differences in root architecture in wheat seedlings related to nitrogen uptake efficiency
Source: J Exp Bot. 2017 Sep 27;68(17):4969–81. doi: 10.1093/jxb/erx300 (PMC5853436; doi:10.1093/jxb/erx300)
Supplement: Supplementary Material [file erx300_suppl_supplementary_meterial.zip › Supplementary_Table_S2 - EDITED.csv]

Table S2. The quantitative variables (scaled). This 296 x 18 table contains the same variables as Table S1, but the variables have been scaled to have mean 0 and variance 1.
	Geom1	Geom2	Geom3	Geom4	Geom5	Total.Length	Average.Primary.Tip.Angle	Average.Primary.Emergence.Angle	Average.Length...Primary.roots	Average.Length...Lateral.roots	Lateral.Root.Count	Primary.Root.Count	Convex.Hull	Maximum.Width	Maximum.Depth	Width...Depth.Ratio	group.label
109,W199,N-	-607.6120862	-284.6270664	-364.6146837	388.3076504	858.0211889	4219.09	28.01	38.23	679.34	15.89	9	6	479519.33	641	1161	0.55	0
112,W199,N-	-1121.966628	252.1771943	-891.7668247	-616.1968005	-331.9656171	6296.49	32.35	71.99	941.1	31.82	50	5	1058582.25	988	1601	0.62	0
115,W199,N-	841.3644608	484.197612	-581.3044429	-29.10458494	-102.926286	2135.71	19.26	35.24	355.95	0	0	6	246968.62	575	897	0.64	0
135,W199,N-	427.204438	281.8996248	463.2749661	169.40932	459.7805633	3270.04	23.85	22.51	621.36	20.4	8	5	186123.89	282	1323	0.21	0
136,W199,N-	-951.1259665	257.2809422	-981.8939864	-292.6642942	-234.1706777	5497.77	27.67	66.69	867.48	26.37	44	5	818183.32	902	1473	0.61	0
149,W199,N-	-1111.816263	-231.4621902	111.8237255	-910.7285612	-71.04295949	6007.44	32.9	65.73	935.02	38.07	35	5	1129161.61	1021	1648	0.62	0
151,W199,N-	-487.4098073	560.743607	-326.4738662	-1018.097005	-90.32170742	4899.1	38.56	65.68	799.71	20.47	44	5	916895.52	1071	1472	0.73	0
153,W199,N-	-606.1816521	-311.268125	218.2734793	-392.5896131	87.75818028	3991.85	31.7	36.13	780.63	29.56	3	5	645872.84	790	1338	0.59	0
219,W199,N-	-1082.74304	27.63066142	7.201361085	-874.8882151	-124.9262067	7116.36	29.06	56.18	943.53	36.9	65	5	1030605.94	1260	1610	0.78	0
225,W199,N-	-1067.1896	-465.4786577	-187.4457224	-438.5246231	-215.3774046	5374.33	36.54	55.81	896.28	19.84	45	5	1044503.99	1190	1316	0.9	0
226,W199,N-	-51.84342924	-720.657768	83.86789958	-150.6532943	53.12042721	3485.54	28.82	62.18	662.56	26.1	32	4	539199.82	584	1166	0.5	0
227,W199,N-	-633.0100539	-159.9616198	-288.613315	-459.0053943	-329.7589701	4752.88	39.08	58.1	899.82	25.64	45	4	1048022.62	1188	1575	0.75	0
228,W199,N-	-84.36130463	64.65916052	127.9598749	-1523.633962	50.11446286	3953.2	46.67	64.58	594.52	31.63	31	5	678974.14	695	1587	0.44	0
230,W199,N-	-636.842677	474.5940953	-851.621136	-334.9713142	775.7151431	4523.35	30.55	44.93	695.59	16.66	21	6	875234.11	1117	1395	0.8	0
231,W199,N-	-927.3171974	-467.2678353	-58.6953747	-660.3197203	-113.1212141	4752.04	23.05	63.44	826.37	16.76	37	5	952258.13	1223	1442	0.85	0
232,W199,N-	-307.8825406	796.9631382	142.0298909	-656.6073255	-0.256630749	4565.01	20.46	59.12	807.94	18.76	28	5	784058.78	1222	1167	1.05	0
85,W199,N-	142.6081625	-854.4588328	645.6170367	-344.5760468	194.9519151	2866.05	30.66	40.9	530.46	16.44	13	5	304881.03	392	1274	0.31	0
100,W483,N-	633.5193334	-126.7336863	401.8718571	-510.6324577	-453.2334327	2638.88	39.76	56.69	355.12	25.51	6	7	375342.25	500	1262	0.4	0
11,W483,N-	-961.5118068	118.2944919	504.3916802	72.61399114	-715.3408207	6386.31	21.07	42.12	975.34	17.81	30	6	764055.57	722	1448	0.5	0
12,W483,N-	137.4669938	343.2249166	-574.0196065	65.68333853	-67.94257299	3411.68	37.29	45.51	474.67	22.25	4	7	365485.31	675	968	0.7	0
14,W483,N-	701.0575729	752.0245656	-60.29724977	-375.2065993	348.9306234	2830.24	36.89	62.82	464.42	8.75	5	6	414415.81	839	878	0.96	0
2,W483,N-	-399.6525841	-543.9158016	297.8646658	-433.6106949	-464.2486905	4105.42	33.13	51.66	650.41	11.28	18	6	753218.4	804	1278	0.63	0
26,W483,N-	-165.017281	216.8810685	-246.7854197	498.9183042	-77.78722633	4757.9	20.6	38.74	657.87	27.02	30	6	572293.61	680	1501	0.45	0
27,W483,N-	-411.3246013	308.9230208	124.7176346	-50.07040986	602.8414091	4804.2	15.27	40.93	727.05	22.09	20	6	551477.19	876	1068	0.82	0
28,W483,N-	-1278.25443	156.3135268	-269.3825417	-152.6186358	948.3891399	6094.89	35.56	45.35	916.25	17.57	34	6	1124183.29	1170	1538	0.76	0
337,W483,N-	-123.7848361	327.0584471	64.58108421	-149.2279173	908.3517879	4053.18	28.31	55.07	648.71	26.82	6	6	496282.33	714	1203	0.59	0
339,W483,N-	1105.000743	1476.124518	-86.52890009	260.5524139	55.99200172	3582.05	17.54	25.56	491.87	30.04	21	6	238719.55	204	1513	0.13	0
344,W483,N-	-133.4712379	87.26345085	-734.5738545	-580.0297168	810.7297472	3465.25	24.74	57.84	563.21	14.33	6	6	505864.66	629	1382	0.46	0
35,W483,N-	-773.076937	21.26340041	-118.81921	-238.2119462	944.1841296	4750.84	27.9	31.11	758.76	13.22	15	6	715778.63	1029	1382	0.74	0
4,W483,N-	-78.64145385	486.6297253	-192.6687714	-28.81486268	-542.2145481	4096.68	28.88	47.15	673.02	14.64	4	6	455471.36	739	1199	0.62	0
5,W483,N-	694.8345562	-479.0078125	159.6193205	-503.6553379	-395.7688686	1943.35	21.69	47.94	323.89	0	0	6	104674.8	171	849	0.2	0
6,W483,N-	90.4511976	675.1534557	85.6615594	34.63432532	455.8233066	4146.6	37.23	44.66	675.13	15.97	6	6	428704.74	684	1207	0.57	0
7,W483,N-	-384.0015759	416.3230628	-77.62143269	-190.2243185	968.8832876	4277.98	19.13	42.66	686.09	20.18	8	6	595144.87	731	1372	0.53	0
8,W483,N-	-1343.825108	604.9720509	-279.4872289	-169.7943796	-287.7631889	6012.73	22.06	42.99	1112.2	16.13	28	5	1072358.55	1122	1485	0.76	0
9,W483,N-	-252.1349597	-68.61714218	-130.9826851	120.125918	87.66988783	4041.24	41.72	45.83	574.59	9.55	2	7	566840.77	992	1076	0.92	0
101,W483,N+	-888.0360624	-73.32866624	70.94280298	-229.5345798	278.2784725	5111.1	16.71	42.38	821.82	13.86	13	6	705884.74	837	1365	0.61	1
102,W483,N+	-128.7988232	253.2426236	493.2895014	260.8520496	-8.652138483	4679.28	32.46	32.82	578.89	9.63	5	8	621007.32	945	1240	0.76	1
103,W483,N+	-158.1014305	290.2461188	46.41289649	12.9100995	-597.8316378	4432.19	25.51	43.73	694.03	38.29	7	6	279486.21	418	1115	0.37	1
104,W483,N+	-584.7552196	350.948371	193.1222242	626.7218836	-27.56664329	5144	29.52	46.11	984.01	14.93	15	5	603185.37	1063	1092	0.97	1
13,W483,N+	-933.2940287	-543.9077561	-121.7678544	-166.3486697	-150.6263953	4877.55	23.65	55.94	850.26	17.4	36	5	894483.88	1205	1266	0.95	1
132,W483,N+	-859.9366627	237.1186433	1066.9328	-436.0283849	169.8799022	5412.14	27.92	47.09	988.21	24.79	19	5	1011671.92	1228	1416	0.87	1
15,W483,N+	187.5712472	403.5181848	80.17864832	-324.1000232	-28.4083399	3099.96	20.37	47.66	619.99	0	0	5	353007.5	764	827	0.92	1
16,W483,N+	-1086.444351	189.8896439	342.7689334	763.9766333	-54.71056508	5537.44	17.24	35.74	1089.22	15.22	6	5	919391.75	1180	1378	0.86	1
195,W483,N+	356.911706	-327.574394	-186.4346906	-419.8196851	61.4945432	3031.19	54.76	63.26	295.24	55.77	12	8	335007.96	458	1083	0.42	1
198,W483,N+	113.9680086	304.5287099	-125.6012657	-369.7787024	-611.9829238	4044.16	36.27	35.18	533.97	38.29	8	7	702108.79	999	1312	0.76	1
29,W483,N+	340.5983222	-93.39947101	24.15512248	488.1431927	-85.00248249	3167.13	15.83	33.28	527.86	0	0	6	266403.77	438	1073	0.41	1
3,W483,N+	-289.2932769	329.8320571	1318.532299	-321.4417062	-634.390974	5030.51	38.6	36.11	780.62	14.45	24	6	815375.02	1024	1290	0.79	1
30,W483,N+	-327.1342093	1209.1506	345.6019399	-69.14139545	-1090.358218	5265.57	18.47	45.17	801.83	19.76	23	6	829981.69	1204	1289	0.93	1
31,W483,N+	-742.2174355	800.7287511	148.671226	-167.3395293	-1460.928254	5464.31	17.81	52.23	881.97	19.17	9	6	929138.09	1098	1489	0.74	1
32,W483,N+	-582.687737	-105.184875	-526.8994265	231.6599833	677.9458338	4003.26	22.68	40.89	667.21	0	0	6	522247.64	770	1173	0.66	1
33,W483,N+	-643.5587306	-0.254972158	268.2832001	-1.621978234	-1086.701475	4754.93	28.94	36.63	749.43	13.6	19	6	745249.88	881	1266	0.7	1
34,W483,N+	-835.1818591	275.5444263	-265.1135643	99.74036296	634.8238694	5416.39	32.4	40.55	880.07	11.33	12	6	674433.11	899	1314	0.68	1
36,W483,N+	-782.9993653	-649.8405485	-65.31996725	-74.53972351	93.76283129	3875.9	22.62	39.34	769.73	9.07	3	5	463287.1	558	1286	0.43	1
73,W483,N+	-1277.352338	189.5813987	408.1309321	542.1660735	-821.0261764	6587.27	28.07	34.28	1035.98	19.55	19	6	1147911.93	1218	1439	0.85	1
74,W483,N+	625.3745539	-23.01012489	-123.1106123	-117.7103998	-230.2670792	2437.8	20.16	32.14	406.3	0	0	6	133146	457	643	0.71	1
119,W700,N-	241.600273	-455.8883837	130.28867	-204.5877201	-204.4391665	2808.47	26.91	39.32	396.72	15.72	2	7	122858.11	235	974	0.24	0
120,W700,N-	590.6303088	-266.9290864	-214.2039074	152.0189284	1.32737719	2274.79	20.15	34.43	324.97	0	0	7	68923.34	137	854	0.16	0
121,W700,N-	894.2853072	224.8739437	150.4558466	-142.3104137	6.296881099	2059.78	33.26	41	405.28	11.13	3	5	174763.09	441	725	0.61	0
164,W700,N-	475.814923	188.2702706	-175.2564259	-863.8697666	153.1934065	2282.67	22.2	65.93	437.93	15.5	6	5	244131.66	363	999	0.36	0
258,W700,N-	935.9944609	-403.3440038	-115.935995	308.8921918	32.1152979	1659.52	16.38	33.94	276.59	0	0	6	117438	389	699	0.56	0
297,W700,N-	1004.124705	-109.4784591	-42.86697733	-278.5810718	219.1135747	1644.86	20.96	57.48	274.14	0	0	6	102795	422	478	0.88	0
298,W700,N-	832.8795288	25.93698175	188.0701763	-392.7944498	-66.54772822	2324.59	21.12	56.74	382.48	9.9	3	6	212014.88	683	625	1.09	0
299,W700,N-	165.7446244	-428.7106732	-272.0795215	-147.5002537	-93.08900744	3028.18	35.83	47.55	585.99	6.55	15	5	275782.57	634	876	0.72	0
300,W700,N-	586.7950945	-534.5569253	-102.3038633	-143.7645398	62.6387326	1910.84	28.03	33.03	378.23	19.7	1	5	130452.79	350	605	0.58	0
301,W700,N-	903.3975439	-370.8799186	27.44172701	141.463525	-0.703396402	1795.75	23.66	34.11	296.33	8.88	2	6	112692.27	312	651	0.48	0
302,W700,N-	731.131513	-240.8432534	-85.59646157	-221.587101	12.93290802	1535.5	25.92	39.19	511.83	0	0	3	164583.85	460	774	0.59	0
303,W700,N-	692.8596538	-440.2476369	-127.4507907	-496.2005172	-199.6168129	1980.7	30	47.68	330.12	0	0	6	125426.5	215	814	0.26	0
317,W700,N-	693.9695037	31.34307827	-109.6746828	-185.5134612	-287.5929331	2657.23	34.36	35.46	442.87	0	0	6	114423.81	366	613	0.6	0
57,W700,N-	1043.597323	-457.369803	-53.07990623	-215.4592088	-64.57416372	1478.99	12.88	30.28	222.08	13.32	11	6	68704.18	207	614	0.34	0
58,W700,N-	218.6272322	-490.9035533	-9.000090322	-210.7022688	-764.6780808	2717.74	21.95	50.82	442.91	12.05	5	6	191973.22	262	1080	0.24	0
59,W700,N-	1283.440177	-612.6669752	-101.6303667	-240.5084459	89.11001862	682.22	22.39	42.2	136.44	0	0	5	21575.26	99	495	0.2	0
72,W700,N-	542.7833123	-224.4358567	-10.30616315	693.8679526	-67.25610785	2681.2	19.51	41.29	439.03	11.76	4	6	276460.63	445	920	0.48	0
86,W700,N-	855.6384337	-260.3640684	-85.70756066	-199.0409034	-68.79336998	1871.63	35.01	51.85	308.92	6.04	3	6	107372.92	349	610	0.57	0
87,W700,N-	839.9181768	-106.3622286	-169.2874672	-22.47766361	-145.9822048	1992.3	24.01	53.39	332.05	0	0	6	166758.61	604	584	1.03	0
260,W700,N+	817.3757408	-553.1571236	-4.746236816	-219.3166872	113.6797071	1334.45	22.4	37.8	330.52	6.18	2	4	104819.81	309	587	0.53	1
261,W700,N+	996.0380176	-367.971937	-340.8252603	-246.6115395	14.73601286	1063.46	17.56	31.78	265.86	0	0	4	43634.78	194	489	0.4	1
262,W700,N+	-407.9210424	755.1979752	581.9833135	-110.1857448	610.389773	4839.37	20.64	45.49	780.26	17.53	9	6	695505.3	950	1380	0.69	1
263,W700,N+	90.41835928	-70.46655455	-55.89935585	94.17227146	-200.4094934	3133.14	17.84	38.31	626.63	0	0	5	294288.35	667	834	0.8	1
264,W700,N+	678.1862954	-338.3089365	-114.6185556	-111.7536324	118.7937737	2022.28	14.64	29.89	249.9	7.71	3	8	44251.92	108	745	0.14	1
265,W700,N+	719.2504289	295.1803412	-422.741091	-256.5565632	-550.3205862	2632.72	21.12	55.3	400.74	32.61	7	6	302540.06	726	749	0.97	1
266,W700,N+	646.5230693	-276.9797399	-82.71482983	438.1487386	-99.01677903	2311.46	17.88	35.9	373.14	10.37	7	6	168653.57	273	759	0.36	1
267,W700,N+	806.6035423	-162.3581349	390.5419054	-535.9192627	-395.1315575	2276.97	27.22	48.32	333.23	17.35	16	6	200545.38	395	755	0.52	1
268,W700,N+	1022.715832	-65.75047019	-552.4883553	70.03181742	107.7043847	1551.05	28.67	38.53	274.01	22.62	8	5	113277.3	286	610	0.47	1
278,W700,N+	870.3618561	-192.6089732	-216.8147661	119.1831694	16.42809223	1823.56	20.1	40.6	364.71	0	0	5	113012.41	372	582	0.64	1
353,W700,N+	890.1802724	-277.6688905	-218.7965586	-217.1990252	12.6542721	1339.41	18.83	33.6	334.85	0	0	4	75017.63	304	509	0.6	1
355,W700,N+	679.425397	-264.9963088	-135.9365406	-240.3603989	223.0187703	2151.59	23.31	46.38	340.61	26.98	4	6	177295.9	563	577	0.98	1
357,W700,N+	775.6721196	-83.20432565	360.4286416	-378.6163453	-183.5077913	2459.28	23.22	45.54	371.51	12.79	18	6	207051.54	541	617	0.88	1
56,W700,N+	626.1054552	-362.0956992	36.53342052	-588.8821107	50.54080689	2078.39	15.28	60.93	402.3	11.15	6	5	172085.46	470	707	0.66	1
99,W700,N+	943.2331255	-410.4933567	-447.1579198	-364.4349968	55.55213887	1163.03	20.24	30.38	232.61	0	0	5	54112.88	170	539	0.32	1
117,W705,N-	-145.7300536	928.0399962	-213.1334928	493.5943647	201.5077364	4721.67	6.83	83.74	917.94	21.87	48	4	509068.69	587	1410	0.42	0
118,W705,N-	292.8417063	-278.2275003	-238.7113526	-449.6312611	11.86139069	2455.45	20.12	17.73	527.89	26.45	13	4	315896.07	497	1145	0.43	0
122,W705,N-	968.4941677	125.2758538	-199.711042	-78.92294508	186.3784716	1702.12	12.15	44.55	340.42	0	0	5	64621.3	203	570	0.36	0
127,W705,N-	786.5472957	993.8354396	298.3851074	-102.0884664	148.2495609	3158.48	22.94	53.05	529.84	17.56	29	5	302365.24	405	1042	0.39	0
142,W705,N-	-766.8435646	451.7611193	987.8074786	-35.88935206	1063.016909	7040.14	27.17	59.3	889.26	23.67	72	6	1052596.55	1009	1477	0.68	0
148,W705,N-	625.143804	1236.80932	124.6453764	34.9719566	-331.4847511	4359.77	30.51	64.03	596.15	15.66	50	6	570023.75	685	1282	0.53	0
154,W705,N-	-761.5537563	1286.489533	433.1876838	-415.6136499	15.85314049	6296.95	26.3	37.48	1032.51	26.38	43	5	859174.08	999	1419	0.7	0
155,W705,N-	-328.3147598	1447.180132	440.7742242	-185.2482036	182.7635194	5817.14	22.85	58.03	972.59	19.08	50	5	662868.02	694	1385	0.5	0
156,W705,N-	-762.3708055	292.7306211	142.7271309	-75.12906443	-149.220678	5871.33	19.43	46.6	1251.45	29.4	72	3	990222.49	1074	1566	0.69	0
157,W705,N-	53.86867222	170.3018016	-859.9187547	-163.8686428	-89.04163073	3165.84	25.31	48.67	555.46	24.29	16	5	315947.33	681	864	0.79	0
190,W705,N-	554.7711242	-96.29938639	-92.41236221	129.7687531	-10.58147627	2302.42	27.06	39.26	514.47	22.23	11	4	168683.46	219	1411	0.16	0
200,W705,N-	793.0383718	1355.903008	485.9110156	-141.6738213	-384.9870921	4046.83	21.28	49.43	525.27	17.22	52	6	389622.27	481	1181	0.41	0
40,W705,N-	157.8627455	900.5663191	271.8695202	848.9375593	193.1800417	5308.31	32.57	56.47	941.09	28.07	55	4	519712.63	667	1515	0.44	0
47,W705,N-	-850.415425	-573.4101081	-86.99878295	776.4980063	-367.653957	5249.65	26.88	49.77	891.69	20.82	38	5	1105362.48	975	1456	0.67	0
63,W705,N-	-495.4858579	440.4346323	207.6015978	285.2929019	126.7070655	4631.91	19.72	85.28	1243.06	21.49	42	3	393072.92	346	1426	0.24	0
70,W705,N-	-690.506298	-45.51011202	-282.5210576	9.686924118	-317.2327563	4398.2	21.87	40.64	945.19	16.69	37	4	699240.9	801	1318	0.61	0
90,W705,N-	969.9853586	-459.5821064	-212.9125449	-323.2578015	502.1304766	1184.88	17.58	27.09	197.48	0	0	6	38698.91	113	605	0.19	0
95,W705,N-	694.3887307	-248.9110046	188.6048035	758.7802468	68.60488079	3134.02	12.84	41.98	475.65	21.55	13	6	121208.59	110	1344	0.08	0
110,W705,N+	301.8232118	158.708002	826.2082712	1086.00583	18.25279587	4287.69	16.78	66.3	787.58	16.66	21	5	160663.4	170	1404	0.12	1
111,W705,N+	269.6318568	-1.81190518	43.72635125	-1.052789721	95.5771094	2221.73	16.09	33.82	740.58	0	0	3	177847.11	328	931	0.35	1
116,W705,N+	-162.1568091	-67.51452411	91.59593765	697.0467679	-526.1259892	3618	32.15	56.84	500.52	9.53	12	7	316511.78	278	1519	0.18	1
141,W705,N+	-440.4738106	33.39265953	-199.0400696	-325.8573456	-142.6794114	4288.5	13.22	66.39	763.75	23.49	20	5	472193.78	699	1148	0.61	1
173,W705,N+	291.7043998	-404.5715962	646.7872625	-192.1550825	177.86171	2794.09	14.99	24.75	547.24	11.58	5	5	156567.8	279	1193	0.23	1
199,W705,N+	826.2356196	308.3297355	-364.0559949	387.7840936	-238.1736101	2440.62	38	63.48	468.04	14.35	7	5	177112.14	169	1274	0.13	1
60,W705,N+	159.0540123	-452.3759809	226.8022412	512.9543249	219.1567048	3003.11	6.4	33.99	600.62	0	0	5	51859.86	95	1049	0.09	1
66,W705,N+	774.020165	1539.785911	563.5243658	213.819352	193.4622221	3672.44	39.04	57.88	447.76	6.95	13	8	160710.42	215	1443	0.15	1
68,W705,N+	49.33923969	-202.8659383	970.6359025	471.0528669	200.2979349	3855.91	22.12	18	716.18	17.19	16	5	338948.54	500	1234	0.41	1
91,W705,N+	489.6225162	-492.5559216	-313.9374522	732.362438	161.7337256	2204.59	20.87	20.29	349.97	14.97	7	6	187807.77	189	1180	0.16	1
92,W705,N+	611.0815901	4.852126461	253.7190723	375.0974091	167.6192793	2788.31	5.67	40.88	519.26	24	8	5	70011.58	127	788	0.16	1
94,W705,N+	-295.9375627	-513.0640784	-452.6873323	-298.5057345	439.6525988	3238.84	37.5	54.41	539.81	0	0	6	513751.52	822	1180	0.7	1
105,W145,N-	-751.5904179	-1018.595993	-48.97499895	-40.88093984	138.5593967	4210.11	14.62	44.71	729.01	16.62	34	5	236929.88	224	1341	0.17	2
106,W145,N-	159.320266	39.23914724	679.8854025	283.3296275	65.68434185	3548.41	14.56	42.28	717.83	21.16	32	4	408731.73	507	1245	0.41	2
125,W145,N-	168.5320692	1036.353264	397.2282669	-336.2456917	84.7120665	4224.55	15.15	53.95	730.47	19.73	29	5	480090.49	587	1155	0.51	2
128,W145,N-	223.5532101	-729.7730601	54.66875024	95.06860949	116.7364083	2486.19	25.34	21.19	494.66	6.45	2	5	99239.9	203	959	0.21	2
131,W145,N-	495.73723	-213.1613697	799.7826845	404.8966391	-46.87326063	3400.17	8.93	46.34	543.77	30.97	22	5	459310.21	768	1217	0.63	2
165,W145,N-	-867.4664533	59.19196856	890.0789979	-516.7557967	128.8619697	6337.3	24.05	51.33	930.33	26.76	63	5	898578.4	1058	1411	0.75	2
168,W145,N-	-717.9161357	181.1544982	1051.880037	-104.5169423	-849.5075896	7104.25	17.62	49.51	873.9	29.08	64	6	854928.97	974	1220	0.8	2
189,W145,N-	-532.724905	1444.276042	442.8484097	-565.5672112	127.7208214	7151.36	16.44	56.1	960.6	28.64	82	5	841692.62	852	1442	0.59	2
192,W145,N-	311.5033339	464.638479	298.3583534	75.2795764	425.2088597	3997.18	40.08	45.08	606.84	22.26	16	6	517285.39	931	1048	0.89	2
196,W145,N-	718.0974975	38.51039267	-529.9643789	182.6081634	126.0488431	2121.16	32.38	30.19	424.23	0	0	5	125481.73	279	799	0.35	2
197,W145,N-	-28.43311234	-168.504489	1042.475609	-243.2972917	263.0607886	3651.66	10.01	42.3	706.51	11.91	10	5	151593.24	210	1162	0.18	2
205,W145,N-	-958.2086389	971.030554	-616.5775483	253.5738894	-205.7641966	6565.47	23.09	42.03	1015.73	27.53	54	5	856696.58	965	1407	0.69	2
254,W145,N-	116.2627126	-64.59899948	1039.724695	-245.3644033	252.6528402	4134.54	29.46	56.4	705.06	23.43	26	5	206989.28	308	1218	0.25	2
42,W145,N-	-346.288905	-217.3584937	67.15882282	105.3173987	-996.9494915	4675	34.12	43.81	663.01	23.23	30	6	666293.64	856	1231	0.7	2
64,W145,N-	-627.1616178	-401.0515591	641.4140719	117.0846388	175.748279	4520.73	26.76	28.58	902.08	19.01	48	4	482202.4	660	1225	0.54	2
65,W145,N-	-721.0428784	29.7724497	1167.208789	-749.7044192	265.7181562	5835.63	22.8	41.77	856.69	26.76	58	5	838402.65	946	1573	0.6	2
75,W145,N-	419.9334802	217.9734917	91.77109021	269.2754462	137.214742	3082.99	6.76	19.12	808.57	19.33	34	3	110731.26	152	1176	0.13	2
81,W145,N-	611.4394821	299.4818009	-623.0382004	856.6403855	-16.12031647	2936.34	6.74	41.57	539.23	12.01	20	5	88602.12	163	1054	0.15	2
133,W145,N+	-596.2107029	-398.6794834	1.732840221	-63.21045558	-47.89886101	3837.95	28.86	23.16	734.64	13.73	12	5	432228.27	682	1138	0.6	3
134,W145,N+	703.8353477	-198.4954556	169.403699	-190.6678103	83.68505999	2095.24	25.65	28.56	349.21	0	0	6	124039.47	357	626	0.57	3
144,W145,N+	1109.897864	-305.8450232	-335.2048488	13.28889764	151.8918404	1095.54	13.79	19.65	219.11	0	0	5	26105.63	86	616	0.14	3
166,W145,N+	-555.8528085	454.2467424	-821.1793859	117.3321722	-139.9211563	4819.28	14.36	52.09	809.51	16.78	46	5	517295.52	768	1152	0.67	3
167,W145,N+	-848.3500084	474.8099414	-671.710421	-719.1159488	-161.0572839	6385.08	32.56	62.44	861.59	30.1	69	5	926710.21	1090	1512	0.72	3
201,W145,N+	358.1995677	1296.494317	-1.524900435	146.0839281	596.4465628	4577.45	21.35	49.02	645.45	20.73	34	6	259088.3	298	1301	0.23	3
202,W145,N+	-604.8397426	-767.6886856	-247.0564914	81.78422438	41.28619726	4499.67	31.67	33.6	723.43	25.96	34	5	181607.44	210	1261	0.17	3
203,W145,N+	-468.5369995	-646.4580354	141.2914997	-176.3654295	139.273951	5080.66	30.06	66.63	774.84	26.23	46	5	281556.67	468	1250	0.37	3
204,W145,N+	-70.43724982	1252.629739	553.1679139	199.0367049	33.78785573	5181.41	24.33	60.37	879.66	23.03	34	5	677067.39	699	1373	0.51	3
206,W145,N+	-321.7462737	-448.0881945	433.082674	-371.6182352	179.6119631	3657.45	27.12	35.75	686.38	17.35	13	5	289524.29	335	1294	0.26	3
208,W145,N+	-791.2453761	631.8924247	-770.1840567	139.8552894	-126.6048424	6506.79	19.17	47.37	948.16	24.19	73	5	529189.01	564	1403	0.4	3
209,W145,N+	-1030.419285	-274.6489552	-171.6258896	268.7834012	500.2690418	7131.39	32.26	51.24	857.62	35.46	56	6	805277.12	1003	1364	0.74	3
210,W145,N+	6.594568781	-188.8645724	14.47439736	976.2912584	-148.9734013	3724.02	13.76	27.9	573.03	15.05	19	6	406137.12	514	1216	0.42	3
211,W145,N+	24.34359151	784.3316403	722.8207709	-436.4415608	-557.6589921	5632.53	39.58	58.29	697.39	27.32	53	6	714290.51	1251	1043	1.2	3
215,W145,N+	-675.3078935	-196.3111374	-234.0517439	504.8854171	580.022435	5400.57	26.96	38.01	763.02	20.56	40	6	677322.97	811	1168	0.69	3
216,W145,N+	-1369.931485	-529.943691	198.9692937	76.81179121	-72.10141778	6980.98	24.04	43.64	994.26	24.21	83	5	826603.77	804	1417	0.57	3
217,W145,N+	-1419.466921	-312.6611378	44.38366805	238.8949408	-66.01409163	6585.37	20.3	48.01	1084.65	29.8	39	5	760472.44	850	1416	0.6	3
218,W145,N+	-426.5106518	-493.0074816	358.8435527	319.378462	-657.4922571	5406.6	26.67	40.68	699.98	20.81	58	6	437663.66	548	1091	0.5	3
76,W145,N+	161.4401658	103.5731347	820.318697	692.8635729	13.04852042	4635.91	23.55	46.17	696.3	29.6	39	5	614954.9	830	1108	0.75	3
137,W149,N-	1107.574022	332.793186	50.85803367	-289.3056082	109.0980099	1549.75	37.41	35.96	309.95	0	0	5	144648.12	480	639	0.75	2
138,W149,N-	-508.927488	-229.6699818	-237.6505893	520.7041291	713.6505986	4478.96	15.26	26.93	703.23	23.6	11	6	227844.14	358	1229	0.29	2
191,W149,N-	-1352.341212	-732.5266546	-294.544425	239.1062895	-151.419925	7369.08	26.52	42.76	973.26	36.27	69	5	804680.02	633	1447	0.44	2
212,W149,N-	-1.227620951	-283.3301882	-112.4223697	23.05595455	-223.4528443	3564.66	38.21	53.79	640.26	20.19	18	5	445655	793	775	1.02	2
213,W149,N-	-234.8120131	-60.43779256	1472.560513	-95.07917582	344.5851155	5500.03	35.37	45.09	833.37	26.14	51	5	273950.47	272	1287	0.21	2
214,W149,N-	-854.7088991	-321.3284984	-282.3850083	310.122742	1046.084003	5487.22	23.74	45.32	719.66	24.36	48	6	756258.82	942	1331	0.71	2
220,W149,N-	308.3883087	1077.28364	718.2939359	-375.4894681	-990.4199664	4669.59	29.22	53.87	623.66	23.79	39	6	750721.27	989	1215	0.81	2
221,W149,N-	-925.154154	-180.6757495	-456.0978784	494.9990996	1023.013941	6167.78	22.98	43.34	788.4	33.43	43	6	577715.04	615	1328	0.46	2
222,W149,N-	-1430.94539	-565.0934975	88.61227343	-257.2029849	-178.5505873	7242.6	28.78	44.3	1003.95	31.75	70	5	1225003.15	1276	1498	0.85	2
223,W149,N-	-1087.010781	-480.2246714	-69.69630758	-161.1935047	-147.9211357	5468.17	30.98	41.54	894	22.69	44	5	866464.56	991	1310	0.76	2
224,W149,N-	-935.2922406	-159.272515	562.6767617	-766.3868041	28.79587956	6522.22	22.55	71.13	920.59	32.53	59	5	995047.86	1159	1510	0.77	2
229,W149,N-	-1523.336145	-580.9368274	1.863888785	-251.0017426	-152.8860258	7755.31	35.82	50.22	1007.5	36.73	74	5	1160045.2	1170	1562	0.75	2
241,W149,N-	-1021.361573	-556.3026837	-57.33103753	-386.4833801	-153.1242231	6072.42	29.49	50.35	895.18	28.51	56	5	875149.5	953	1393	0.68	2
243,W149,N-	-411.0489956	515.7516043	-975.5341188	-249.9862075	-142.2751346	4995.98	28.25	68.35	742.58	24.21	53	5	631879.53	907	1135	0.8	2
80,W149,N-	282.1581435	462.3245786	-224.570343	414.921972	-550.7215524	3709.38	36.11	35.34	601.44	9.16	11	6	383032.23	625	1068	0.59	2
114,W149,N+	-109.0586643	-402.4474814	-82.51054326	-884.3542023	196.6415913	4154.2	29.68	70.92	644.9	29.05	32	5	582243.81	647	1295	0.5	3
124,W149,N+	-427.6613383	326.3186834	-411.909013	266.3508189	447.2736325	5693.82	27.66	40.58	587.01	35.22	45	7	890662.17	887	1621	0.55	3
126,W149,N+	-777.9049314	457.1844696	912.2789641	210.2761556	944.2024603	6939.84	35.87	70.71	890	31.37	51	6	1189965.95	850	1539	0.55	3
143,W149,N+	-1213.337272	568.7401533	-773.9795806	483.5698761	803.3017621	6232.48	19.35	38.65	933.38	17.09	37	6	639691.29	678	1495	0.45	3
145,W149,N+	32.59369035	261.6455253	63.42211019	1364.949019	47.47927248	5402.09	16.17	38.03	720.65	23.96	45	6	278171.02	333	1447	0.23	3
146,W149,N+	-177.8651844	-504.2308917	-100.8643459	567.7016867	-278.60729	3526.14	21.9	38.61	678.37	19.18	7	5	466409.24	576	1257	0.46	3
147,W149,N+	-712.8628878	-145.9580614	842.8033508	528.889557	-585.2251141	5665.53	17.88	57.21	824.05	31.36	23	6	798357.63	970	1503	0.65	3
150,W149,N+	-292.3489594	-320.9226888	621.1086057	621.9212204	-621.951537	5108.25	20.9	44.17	707.83	33.12	26	6	601736.62	916	1203	0.76	3
160,W149,N+	-20.11500844	-363.7786091	344.1338822	34.03053017	56.14464577	3172.89	16.53	35.24	616.21	13.12	7	5	287943.71	635	938	0.68	3
161,W149,N+	-188.6888042	254.2918715	-202.2330655	731.3513003	-170.725778	4409.89	18.51	42.48	771.22	39.56	14	5	583121.07	859	1245	0.69	3
169,W149,N+	149.7380281	-421.5316302	179.2342787	193.0630119	311.7648417	3889.25	41.09	50.57	565.69	24.75	20	6	649351.43	786	1271	0.62	3
170,W149,N+	289.9174656	32.92076499	253.5259968	152.2989154	483.1710536	3237.1	17.9	19.45	536.44	9.24	2	6	170452.51	330	918	0.36	3
193,W149,N+	1128.892153	-263.7641115	-223.5865507	-403.7521559	-184.873352	1428.86	21.19	32.75	204.12	0	0	7	39439.59	91	587	0.16	3
37,W149,N+	183.3694105	464.2879999	-1128.375439	375.0343678	110.1586645	3923.69	15.86	52.54	623.75	18.29	44	5	110278.57	154	1155	0.13	3
247,W325,N-	-158.7448222	480.9278341	-833.7242179	-90.58288002	94.28912529	3613.96	12.13	52.84	711.33	8.19	7	5	161181.93	234	1213	0.19	2
248,W325,N-	659.7414072	391.4593791	407.9767974	-563.7764846	102.2121029	2874.03	28.54	68.21	494.58	18.23	22	5	321791.39	431	1091	0.4	2
249,W325,N-	650.2655834	-834.7385278	-196.8983683	367.8771698	-19.31526154	1666.37	36.78	50.43	333.27	0	0	5	179784.75	415	838	0.5	2
250,W325,N-	637.8707279	-139.2204934	-462.1305754	-17.79817712	59.94701126	1935.85	30.48	40.35	479.76	8.4	2	4	125757.21	222	941	0.24	2
251,W325,N-	-315.9478083	-351.1808273	-191.0437716	39.66947849	9.585840253	3401.19	27.38	42.55	668.23	12.01	5	5	362733.7	572	1163	0.49	2
252,W325,N-	1027.994648	-271.099409	-308.128683	-688.1155766	144.3102856	1001.42	19.26	17.92	200.28	0	0	5	26800.51	78	716	0.11	2
253,W325,N-	247.4956053	-495.475783	-425.9127474	-187.1148024	-18.40067518	2484.87	40.05	41.58	461.97	21.88	8	5	265621.43	472	825	0.57	2
255,W325,N-	354.1347182	545.329048	-693.4429313	251.9351015	-13.58157336	3189.85	24.04	32.62	506.57	15.04	10	6	324533.72	527	1081	0.49	2
304,W325,N-	-210.4560108	-705.0018901	196.3122158	-551.1435783	128.5068304	3176.75	27.24	42.27	613.13	9.26	12	5	285793.27	458	1258	0.36	2
305,W325,N-	-256.7734916	-61.85670725	94.75723168	801.0461557	315.6483542	4169.98	23.64	28.81	672.28	13.63	10	6	435002.04	684	1224	0.56	2
306,W325,N-	742.9454133	-305.5165405	361.0378623	161.2543711	52.54307792	2303.34	17.73	46.87	355.27	17.17	10	6	242198.91	400	1097	0.36	2
307,W325,N-	318.7344048	-544.2389127	220.7520575	-99.30501796	-17.11225519	2645.29	28.35	43.03	497.94	11.97	13	5	204441.9	347	1098	0.32	2
309,W325,N-	-146.8819073	-464.2754468	0.698609748	6.206717128	-161.1854041	3474.07	26.96	44.94	652.22	13.31	16	5	557031.76	847	1297	0.65	2
310,W325,N-	73.91772967	-413.4911156	1039.71764	-19.94453947	259.8490769	3489.52	18.14	34.56	616.13	17.04	24	5	500983.64	781	1158	0.67	2
311,W325,N-	603.9572873	679.3786067	-241.0457565	-382.6037373	92.2180234	2605.18	21.13	61.26	503.01	12.87	7	5	297056.43	578	944	0.61	2
312,W325,N-	646.2232998	316.9750536	964.8159935	457.2271757	268.1735594	3691.47	24.81	30.21	523.6	20.36	27	6	240947.58	277	1226	0.23	2
318,W325,N-	109.677257	529.1464458	537.6344689	-578.0747814	112.80292	3803.53	28.39	35.12	649.93	21.3	26	5	312410.49	380	1353	0.28	2
330,W325,N-	590.4140105	8.662271278	-257.2248863	50.4717599	45.79735077	1960.88	12.8	20.52	481.37	8.85	4	4	146848.6	293	802	0.37	2
359,W325,N-	602.7507925	-489.2584001	127.3817953	468.147334	-104.5875283	2134.31	21.22	36.66	424.6	11.31	1	5	223251.76	396	943	0.42	2
67,W325,N-	198.458721	-586.353967	126.4971034	-408.7964953	187.3292646	2575.8	23.38	44.48	498.03	14.28	6	5	233701.77	309	1010	0.31	2
308,W325,N+	62.82736493	507.652179	-895.8407767	150.7137744	-78.73268218	3667	24.1	55.47	651.89	22.64	18	5	448440.4	529	1088	0.49	3
313,W325,N+	1230.180904	-120.5020895	-308.9345949	-189.4926124	45.67036323	1214.14	34.16	47.35	202.36	0	0	6	84557.79	274	613	0.45	3
314,W325,N+	702.7047416	811.6755985	247.6208567	488.691941	186.6884992	3888.54	16.29	66.47	657.81	18.73	32	5	248478.2	330	1110	0.3	3
319,W325,N+	1294.573817	-407.6534392	-230.8412604	-527.2531676	109.8822484	803.64	55.33	31.33	155.94	7.98	3	5	28367.21	103	406	0.25	3
320,W325,N+	-111.8173245	-769.5376031	87.42190881	232.1670369	39.60723922	3055.12	19.88	47.17	590.19	14.88	7	5	337265.57	508	1080	0.47	3
321,W325,N+	-141.1349999	68.33527312	725.3783883	-472.2930477	-179.852973	4190.54	20.48	36.22	644.54	17.02	19	6	284561.69	438	1237	0.35	3
323,W325,N+	52.53264705	-769.8144967	-288.3345933	-119.6721982	10.42256118	2558.62	28.17	44.61	487.06	13.7	9	5	159173.53	237	904	0.26	3
324,W325,N+	447.4143545	-315.995881	-55.69950423	441.9117418	-23.56934823	2518.78	23.99	41.28	417.68	12.72	1	6	330131.79	565	925	0.61	3
325,W325,N+	657.0483251	-312.454872	-292.8661853	207.1500295	-82.95215002	1990.41	17	36.5	398.08	0	0	5	87092.33	178	690	0.26	3
326,W325,N+	34.16739738	306.694401	-185.4050493	-837.8117777	141.2414175	3712.59	25.03	55.38	598.11	34.38	21	5	444328.55	578	1227	0.47	3
327,W325,N+	-224.910267	-290.0700675	710.1791074	-181.3802545	82.75964466	4040.73	20.23	56.06	743.03	16.28	20	5	486182.94	687	1174	0.59	3
328,W325,N+	674.7377259	295.2152652	-334.3600979	153.3013431	-168.5315317	2775.16	23.81	46.04	494.51	21.62	14	5	344325.34	507	1247	0.41	3
329,W325,N+	-452.4038256	-740.4483884	125.0627732	237.0607489	216.5164374	4993.76	31.98	36.67	858.72	23.34	30	5	302330.96	335	1204	0.28	3
331,W325,N+	258.2848491	652.8785041	-542.1991091	24.06923749	286.2205304	3909.69	31.21	50.74	705.19	11.29	34	5	202226.44	287	975	0.29	3
334,W325,N+	79.09673406	-235.7954777	270.1633964	1035.737293	441.0685705	4195.47	22.91	44.85	725.13	19.65	29	5	357984.21	501	1207	0.42	3
335,W325,N+	479.5205784	1219.121428	585.088112	1043.342776	262.5736194	4587.33	13.61	52.83	799.34	19.69	30	5	346912.89	394	1503	0.26	3
336,W325,N+	-260.6231842	-122.0827661	-472.7573183	-138.5383353	-66.19009272	3748.08	23.75	40.27	694.8	15.23	18	5	489633.55	530	1223	0.43	3
341,W325,N+	-260.3656793	407.8243013	-449.8621356	194.0349436	-16.69344521	4280.51	22.51	58.2	766.93	17.83	25	5	421106.68	599	1166	0.51	3
342,W325,N+	357.8470066	502.8544946	-566.0706387	208.0971635	-587.6683378	3037.1	16.2	29.49	483.71	13.48	10	6	276122.29	377	1108	0.34	3
188,W637,N-	255.2177092	-216.0440406	-7.247795922	454.0976641	129.3802289	2938.67	39.26	32.32	580.69	17.62	2	5	296155.82	607	910	0.67	2
240,W637,N-	782.0169923	-513.8998941	-141.2274586	39.05954346	282.7724716	1916.21	34.5	36.38	316.34	4.55	4	6	212589.81	321	949	0.34	2
242,W637,N-	179.0933823	-357.0231093	-35.61946559	326.9998877	-176.1487323	2856.85	37.38	30.34	571.37	0	0	5	422629.7	703	854	0.82	2
244,W637,N-	-599.6609075	-545.108816	-210.3259845	-204.1650162	-45.76313012	3961.52	34.72	41.69	702.74	16.59	27	5	565756.46	827	1167	0.71	2
245,W637,N-	345.1230393	136.1898092	-545.8965081	191.362359	-18.76086879	2807.04	38.67	34.55	529.28	16.06	10	5	344869.28	679	1050	0.65	2
246,W637,N-	192.4488767	313.1123306	-316.5956777	163.7196902	-485.9877119	3519.68	36.42	34.8	565.4	14.14	9	6	428814.78	878	973	0.9	2
269,W637,N-	574.5860322	-680.7478163	70.70030536	-546.9196456	177.1833449	1802.23	39.52	48.08	360.45	0	0	5	250576.85	557	753	0.74	2
270,W637,N-	510.5167869	-221.3458439	-26.40628412	-253.4340748	-17.50055733	1786.17	33.53	32.11	595.39	0	0	3	264065.3	535	956	0.56	2
271,W637,N-	742.4840062	-371.752627	856.42447	98.28300572	96.78637037	2520.06	48.27	50.45	423.51	18.3	22	5	359809.3	695	941	0.74	2
349,W637,N-	-105.740254	-744.1311839	124.9560128	850.1376143	-215.2512773	4095.97	38.1	43.75	654.42	24.97	33	5	889753.99	1096	1171	0.94	2
350,W637,N-	208.1530652	-455.0145551	47.86445828	-92.74557518	14.85419416	2840.04	33.24	37.55	568.01	0	0	5	322030.13	405	956	0.42	2
351,W637,N-	-257.0625937	-603.7829539	66.37348509	-372.1435751	64.93605373	3269.83	17.99	29.01	613.44	20.26	10	5	348036.41	405	1171	0.35	2
352,W637,N-	488.7896417	369.9515997	572.2422009	-739.1638808	109.7425127	2844.41	22.75	37.09	500.43	16.3	21	5	391484.74	618	1198	0.52	2
49,W637,N-	498.8422593	-577.6978049	38.1209036	218.2687347	-131.9620692	2423.57	36.59	43.31	443.94	15.68	13	5	346123.97	750	751	1	2
51,W637,N-	-582.4298227	-620.4649685	24.39056194	2.109320009	-73.53236551	3883.81	38.19	37.09	728.37	17.28	14	5	499345.56	801	1079	0.74	2
52,W637,N-	27.1645246	350.6115446	-442.4999111	-532.4678029	55.2328343	3469.26	24.83	54.24	601.65	24.26	19	5	381074.22	443	1089	0.41	2
53,W637,N-	631.9767843	-100.8343328	-491.8779354	-310.9490737	10.41089958	1920.74	15.17	36.43	368.44	13.09	6	5	125182.92	321	720	0.45	2
54,W637,N-	-354.8079149	-848.4819291	-118.3872171	-455.5616509	0.791115992	3032.75	35.39	53.66	581.57	12.49	10	5	552996.04	948	1166	0.81	2
55,W637,N-	641.3550571	-122.4511692	17.3087691	-954.4201691	137.9706395	1733.58	20.36	48.96	337.84	22.19	2	5	181212.63	341	1066	0.32	2
233,W637,N+	-175.7806507	602.6681011	104.1996533	-1031.370178	52.05295133	5215.02	23.41	62.13	742.87	30.01	50	5	913487.64	1262	1322	0.95	3
234,W637,N+	114.2144779	137.357127	-201.9076618	64.50597851	-969.2928351	3233.68	26.97	31.37	529.95	10.8	5	6	496499.69	729	1017	0.72	3
235,W637,N+	184.8413939	426.6237011	-1141.284453	374.7833184	-262.8144532	3787.66	38.21	48.76	560.82	25.22	39	5	719189.83	1229	1116	1.1	3
237,W637,N+	-227.682744	975.5335969	471.8170117	-820.4862676	54.96752187	5085.58	28.48	62.13	803.96	19.38	55	5	818654.2	1169	1364	0.86	3
238,W637,N+	54.62352208	-487.0336902	-247.8210851	655.414114	-157.0568765	3252.53	39.28	47.72	620.11	13.82	11	5	544608.94	520	1155	0.45	3
239,W637,N+	390.8194344	-608.9835628	-138.325141	260.7238355	-59.90199388	2407.51	30.23	47.52	454.75	9.55	14	5	333108.71	583	867	0.67	3
259,W637,N+	-525.4709376	723.8582752	-876.6689875	-3.394892287	-172.2287793	5272.36	26.57	41.36	799.96	20.2	63	5	645250.97	1089	1145	0.95	3
273,W637,N+	341.4627279	22.61498159	364.878816	-303.7323114	-86.89543797	2591.33	29.8	44.74	615.69	14.29	9	4	369079.98	621	1110	0.56	3
274,W637,N+	120.3830147	-675.5199841	7.846440096	405.3586088	-206.8577401	3447.09	39.26	53.57	570.83	23.72	25	5	604947.25	999	944	1.06	3
345,W637,N+	219.1657449	-777.9221072	-95.66142184	427.5236622	-109.9778673	2703.35	40.23	44.51	497.55	16.59	13	5	424584.46	672	939	0.72	3
346,W637,N+	66.7058491	-576.8028659	412.2201223	684.5675643	-119.9815012	3557.86	33.73	36.09	617.56	18.8	25	5	629170.4	875	1154	0.76	3
348,W637,N+	641.1463813	-305.1902898	-5.255538614	331.0404337	-121.7958304	2251.63	28.05	43.94	375.27	0	0	6	283418.67	494	757	0.65	3
358,W637,N+	216.2453301	-553.2495218	-238.6792081	316.1353205	-364.5141494	3012.23	37.45	42.89	565.91	13.05	14	5	405941.74	708	1077	0.66	3
43,W637,N+	-405.0482172	-480.5974384	26.86422827	-755.232355	-19.57733456	3767.9	38.4	38.09	633.65	24.99	24	5	592794.91	892	1292	0.69	3
44,W637,N+	-312.5616134	488.9971161	-916.2608952	-283.8612987	-136.1889315	4556.79	34.47	52.82	691.4	25	44	5	623711.84	850	1111	0.77	3
45,W637,N+	382.5645219	-140.2405539	-200.9876355	-306.0966342	96.59381838	3169.17	53.94	49.16	578.37	11.09	25	5	137910.16	190	956	0.2	3
276,W685,N-	-584.6992353	651.7324388	-1241.717636	-366.0511105	-84.91777546	4049.07	22.56	33.6	744.63	19.17	17	5	665691.14	868	1423	0.61	2
277,W685,N-	-1358.44119	-781.3243151	-159.1651024	63.25358032	-75.17515705	5521.03	25.47	37.41	919.37	17.77	52	5	792238.6	867	1461	0.59	2
279,W685,N-	-774.9600758	-593.4751405	-151.5366317	482.0801431	14.49735336	4349.41	14.4	34.29	817.23	16.45	16	5	389608.77	386	1332	0.29	2
280,W685,N-	248.4110737	-177.4103708	1310.478487	814.7157035	424.3810605	3706.04	16.64	34.24	670.39	18.64	19	5	399885.77	505	1355	0.37	2
281,W685,N-	-516.6157485	738.872823	-973.8812422	-75.46543647	-216.1213405	4496.37	24.11	30.99	793.72	23.99	22	5	685680.56	1080	1231	0.88	2
282,W685,N-	-813.7327345	38.10341905	168.4296337	1174.952807	-211.1406116	5894.6	20.17	34.27	1003.61	25.78	34	5	872992.66	832	1429	0.58	2
283,W685,N-	-751.9037814	-491.6494943	-438.2312787	-310.58911	-63.49326947	5031.46	40.58	41.74	735.25	33.88	40	5	335005.96	409	1419	0.29	2
284,W685,N-	-804.6852312	-834.958545	-29.94879806	-568.5642562	89.14897937	4175.07	30.65	44.21	712.26	21.92	28	5	615747.89	645	1505	0.43	2
285,W685,N-	-970.5085204	-392.4724185	63.03506018	268.6942187	-38.77307656	4666.03	15.14	28.7	910.44	8.76	13	5	523933.15	616	1252	0.49	2
286,W685,N-	1124.968726	-322.3698432	-349.0274683	-21.33068181	59.43500705	1368.74	37.96	47.9	228.12	0	0	6	133553.07	492	586	0.84	2
287,W685,N-	447.1202987	-193.0896895	426.3214035	-141.0741282	-351.098343	2733.39	7.22	27.09	455.56	0	0	6	72833.24	134	810	0.17	2
288,W685,N-	-246.0769893	677.4256287	-731.8902988	173.2374562	-186.0466764	4582.25	22.11	43.61	763.92	27.24	28	5	592028.68	736	1385	0.53	2
289,W685,N-	-416.4326677	-145.2040394	-392.768749	216.38075	-17.94455492	3850.39	27.08	31.72	878.56	25.86	13	4	214063.65	196	1316	0.15	2
290,W685,N-	-292.5881718	-862.0499775	133.8185908	-503.5061305	-266.564757	3296.61	24.67	40.8	530.33	19.11	6	6	426859.26	565	1250	0.45	2
333,W685,N-	-77.91245366	648.9545694	-1296.067638	769.9477989	1.945750891	4832.33	15.51	43.03	762.34	22.68	45	5	214104.46	183	1483	0.12	2
340,W685,N-	-614.1874735	883.0034307	888.4880863	132.719472	-117.7060055	5252.52	4.44	35.72	1120.96	16.01	48	4	719243.78	848	1486	0.57	2
38,W685,N-	-1224.251147	608.7355144	-604.3209867	281.3470646	-322.2547373	6191.92	15.26	55.69	1051.5	23.36	40	5	922406.13	996	1451	0.69	2
39,W685,N-	-910.6498033	-688.3092924	-161.3247583	353.6941569	112.6785357	4781.4	18.4	37.99	841.83	18.46	31	5	381450.05	357	1411	0.25	2
62,W685,N-	-413.7770995	209.7894056	-937.3757015	306.8348056	-265.96266	4696.87	20.34	58.08	747.71	20.39	47	5	575593.36	763	1255	0.61	2
256,W685,N+	157.7045012	-256.8414404	-471.6138664	587.4004463	-84.33378656	2801.79	19.2	34.78	556.7	9.15	2	5	340899.01	530	1212	0.44	3
291,W685,N+	-266.5878927	-78.40319958	185.0962838	1220.061293	-411.6485913	4367.35	27.23	46.34	827.05	19.34	12	5	730098.33	929	1390	0.67	3
292,W685,N+	473.926995	1112.798906	138.5507456	-530.820368	299.1071472	3605.35	23.62	37.59	648.52	15.77	23	5	100956.5	138	1179	0.12	3
293,W685,N+	-45.62800144	981.9513831	-152.7568841	568.5900599	401.3234127	4160.01	29.4	49.42	926.71	15.63	29	4	161573.67	210	1236	0.17	3
294,W685,N+	346.7878998	-723.9938062	82.38188935	-161.8759959	67.73640027	2071.92	35.51	55.24	517.98	0	0	4	227876.16	423	930	0.45	3
295,W685,N+	856.0800494	-765.9437697	-95.80680138	265.2104101	-95.67909765	1539.34	31.07	24.09	283.34	13.63	9	5	137214.05	355	788	0.45	3
296,W685,N+	815.6798414	91.61251895	-143.1120649	-120.5307572	-471.7302163	2104.51	15.41	17.52	350.75	0	0	6	75166.67	211	739	0.29	3
316,W685,N+	-66.64565038	1391.384184	336.0112984	-46.28576001	208.8988257	5421.79	38.56	61.1	895.1	23.08	41	5	439509.07	372	1393	0.27	3
332,W685,N+	-649.4246575	-647.9805616	-122.0347756	75.0899951	123.1478747	4381.85	14.98	29.12	749.07	18.19	35	5	203386.73	261	1344	0.19	3
338,W685,N+	998.1689233	-168.9964143	-408.2457391	-574.3636432	154.8578217	1195.69	34.76	46.07	230.96	20.44	2	5	27821.32	74	679	0.11	3
360,W685,N+	1069.03395	-275.9052988	-134.9555349	-278.6312863	95.45670602	998.54	14.87	18.87	332.85	0	0	3	34985.23	37	1013	0.04	3
46,W685,N+	110.3328307	1269.556012	309.385865	60.38298972	82.21809384	5522.8	28.52	61.64	775.75	32.88	50	5	698932.37	872	1382	0.63	3
61,W685,N+	-631.6282885	-757.3519023	229.9286188	-334.9928984	14.22754434	4708.41	27.76	51.84	717.37	35.05	32	5	694858.17	1000	1177	0.85	3
78,W685,N+	42.41961826	-310.7417601	284.1870188	814.0856736	-255.3419107	3907.9	18.51	35.93	661.35	26.14	23	5	472449.86	666	1213	0.55	3
82,W685,N+	569.754601	165.501147	780.0700532	441.9864909	341.6752896	3296.08	14	46.24	596.78	31.22	10	5	199610.53	194	1210	0.16	3
83,W685,N+	-567.7324429	777.6659784	-91.93078944	323.3090819	8.478576201	4629.39	11.19	45.42	1005.72	18.38	33	4	752541.78	801	1430	0.56	3
84,W685,N+	699.8961854	-271.0049738	-191.1573966	334.0256104	90.4793637	2362.74	18.16	28.83	431.17	13.79	15	5	117816.12	338	668	0.51	3
93,W685,N+	430.7993918	139.7253523	195.0486308	708.8388947	-556.5361731	3585.84	19.16	35.14	638	15.22	26	5	311113.53	484	1105	0.44	3
