# Supplementary material for: Linear discriminant analysis reveals differences in root architecture in wheat seedlings related to nitrogen uptake efficiency
Source: J Exp Bot. 2017 Sep 27;68(17):4969–81. doi: 10.1093/jxb/erx300 (PMC5853436; doi:10.1093/jxb/erx300)
Supplement: Supplementary Material [file erx300_suppl_supplementary_meterial.zip › Supplementary_Table_S1 - EDITED.csv]

Table S1. The quantitative variables (unscaled). This is a table with 296 rows (one per wheat seedling), and 18 columns (seedling ID, 16 quantitative traits and a group variable coding NUpE and nitrate in medium as in Table 1.)
	Geom1	Geom2	Geom3	Geom4	Geom5	Total.Length	Average.Primary.Tip.Angle	Average.Primary.Emergence.Angle	Average.Length...Primary.roots	Average.Length...Lateral.roots	Lateral.Root.Count	Primary.Root.Count	Convex.Hull	Maximum.Width	Maximum.Depth	Width...Depth.Ratio	group.label
109,W199,N-	-0.941005397	-0.530877232	-0.785808749	0.877758483	2.421555736	0.289494869	0.277844749	-0.492977333	0.207488593	-0.114911163	-0.618662232	0.895853235	0.132976007	0.123235738	0.104758398	0.078335103	0
112,W199,N-	-1.737583363	0.470352776	-1.921914296	-1.392895474	-0.936892066	1.674199296	0.769423588	2.326628641	1.397762845	1.474896684	1.487983348	-0.36687323	2.134097121	1.231332482	1.675531344	0.367658335	0
115,W199,N-	1.303016375	0.903109782	-1.252813278	-0.065790093	-0.290484363	-1.099195566	-0.713241619	-0.742699545	-1.263029402	-1.700727026	-1.081096628	0.895853235	-0.67067092	-0.087526179	-0.837705369	0.450322116	0
135,W199,N-	0.661609094	0.525790095	0.998439004	0.382944986	1.297618607	-0.343100557	-0.193346027	-1.805898125	-0.056157881	0.335185095	-0.670043832	-0.36687323	-0.880937663	-1.023181355	0.683088437	-1.326949168	0
136,W199,N-	-1.473003398	0.479872122	-2.116154176	-0.661559376	-0.660889678	1.141807306	0.239333965	1.883977229	1.062998212	0.930988789	1.179693751	-0.36687323	1.303328377	0.956703318	1.218579214	0.326326445	0
149,W199,N-	-1.721863549	-0.431715818	0.240999789	-2.058676205	-0.200501442	1.481531146	0.831720445	1.80379886	1.370115888	2.09864427	0.717259356	-0.36687323	2.378004722	1.33671344	1.843318454	0.367658335	0
151,W199,N-	-0.754848808	1.045880904	-0.703608582	-2.301379542	-0.254911011	0.742759939	1.472811742	1.799622903	0.75483468	0.342171068	1.179693751	-0.36687323	1.644457227	1.496381559	1.215009276	0.822309128	0
153,W199,N-	-0.938790092	-0.580567276	0.470417724	-0.887437739	0.24767608	0.138026575	0.695800029	-0.668367515	0.668074164	1.249349557	-0.926951829	-0.36687323	0.707859167	0.599046732	0.736637515	0.243662664	0
219,W199,N-	-1.676838014	0.051535819	0.015520199	-1.977660115	-0.352573778	2.220688955	0.396775114	1.006191127	1.408812534	1.981878722	2.258707341	-0.36687323	2.037416808	2.099927048	1.70766079	1.02896858	0
225,W199,N-	-1.65275049	-0.868195791	-0.403978488	-0.991272532	-0.607850244	1.059527574	1.244012374	0.975289048	1.193957482	0.279297311	1.231075351	-0.36687323	2.08544558	1.876391682	0.658098868	1.524951264	0
226,W199,N-	-0.080289625	-1.344147644	0.180750069	-0.340547519	0.149919462	-0.199457636	0.36959103	1.507305933	0.13118663	0.904042893	0.563114557	-1.629599694	0.339219378	-0.058785918	0.122608091	-0.128324349	0
227,W199,N-	-0.980339085	-0.298355258	-0.622012437	-1.037568737	-0.930664342	0.645296051	1.531710589	1.166547865	1.210054559	0.858135071	1.231075351	-1.629599694	2.097605235	1.870004957	1.582712943	0.904972909	0
228,W199,N-	-0.130649875	0.120600182	0.275776028	-3.444131563	0.14143586	0.112264167	2.391407221	1.707751855	-0.178204645	1.455934757	0.511732957	-0.36687323	0.822250381	0.295677306	1.625552205	-0.37631569	0
230,W199,N-	-0.986274647	0.885197612	-1.835393279	-0.7571932	2.189266976	0.492301343	0.565542964	0.066600866	0.281380542	-0.038065461	-0.002083038	0.895853235	1.500484052	1.643276228	0.94012401	1.111632361	0
231,W199,N-	-1.436130892	-0.871532908	-0.126498852	-1.492634089	-0.319257063	0.644736144	-0.283959637	1.612540042	0.876062949	-0.028085499	0.820022555	-0.36687323	1.766663058	1.98177264	1.10791112	1.318291812	0
232,W199,N-	-0.476815947	1.486469961	0.306099386	-1.484242325	-0.000724278	0.520070086	-0.577321202	1.251737382	0.79225811	0.171513728	0.357588159	-0.36687323	1.185401059	1.978579278	0.126178029	2.144929618	0
85,W199,N-	0.220856454	-1.593709078	1.391418225	-0.778904427	0.550204277	-0.612382708	0.578002335	-0.269981245	-0.469498077	-0.060021376	-0.413135834	-0.36687323	-0.470537666	-0.671911493	0.50816145	-0.913630264	0
100,W483,N-	0.981127804	-0.236379587	0.866104508	-1.154270257	-1.279140927	-0.763804343	1.608732158	1.048785886	-1.266803576	0.845161121	-0.772807031	2.1585797	-0.227038333	-0.327028357	0.465322188	-0.541643252	0
11,W483,N-	-1.48908789	0.220639074	1.087052752	0.164141877	-2.018875163	1.734069399	-0.508228324	-0.168087901	1.553458866	0.076704095	0.460351358	0.895853235	1.116274122	0.38189809	1.129330751	-0.128324349	0
12,W483,N-	0.212894355	0.640172053	-1.237113175	0.148475333	-0.191751357	-0.248689497	1.328962635	0.115041964	-0.72318619	0.51981438	-0.87557023	2.1585797	-0.261101869	0.231810059	-0.584239735	0.698313458	0
14,W483,N-	1.085723893	1.402651984	-0.129951175	-0.848143927	0.984771662	-0.636252096	1.283655829	1.560758179	-0.769794958	-0.827480406	-0.82418863	0.895853235	-0.092008229	0.755521488	-0.905534201	1.772942606	0
2,W483,N-	-0.618939694	-1.014494224	0.641950725	-0.980164736	-1.310228808	0.213727394	0.857771858	0.62868464	0.075938188	-0.574987383	-0.156227836	0.895853235	1.078823114	0.643753805	0.522441204	0.408990225	0
26,W483,N-	-0.255561329	0.404519579	-0.531865969	1.127790744	-0.219535492	0.648642165	-0.561463821	-0.450382575	0.109860276	0.995858538	0.460351358	0.895853235	0.453584639	0.24777687	1.318537493	-0.3349838	0
27,W483,N-	-0.63701608	0.576193263	0.26878843	-0.113182748	1.701372986	0.679503729	-1.165177002	-0.267475671	0.424435356	0.503846442	-0.053464637	0.895853235	0.381647417	0.873675896	-0.227245883	1.194296141	0
28,W483,N-	-1.979625396	0.291550953	-0.58056674	-0.344990118	2.676597258	1.53982151	1.133010701	0.101678903	1.284765003	0.052752188	0.665877756	0.895853235	2.360800683	1.812524434	1.450625218	0.946304799	0
337,W483,N-	-0.191704875	0.610018875	0.139183591	-0.337325495	2.563601587	0.178906483	0.311824853	0.913484888	0.068207953	0.975898615	-0.772807031	0.895853235	0.190905451	0.356351191	0.254695816	0.243662664	0
339,W483,N-	1.711308393	2.753219879	-0.186484993	0.588971377	0.158023782	-0.13512827	-0.908060882	-1.551164765	-0.644974404	1.297253371	-0.002083038	0.895853235	-0.699177992	-1.27226362	1.361376755	-1.65760429	0
344,W483,N-	-0.20670615	0.162760976	-1.583135808	-1.311140802	2.288087165	-0.212982067	-0.092538385	1.14483289	-0.320577379	-0.270598561	-0.772807031	0.895853235	0.224019992	0.084915389	0.89371481	-0.29365191	0
35,W483,N-	-1.197259874	0.039659809	-0.256076288	-0.53847138	2.664729641	0.643936276	0.265385378	-1.08763357	0.568626968	-0.381376132	-0.310372635	0.895853235	0.94943905	1.362260339	0.89371481	0.863641019	0
4,W483,N-	-0.121791574	0.907646081	-0.415235077	-0.065135184	-1.530268443	0.20790169	0.376387051	0.252013345	0.178750309	-0.239660681	-0.87557023	0.895853235	0.04987122	0.436185251	0.240416062	0.367658335	0
5,W483,N-	1.076086342	-0.893429935	0.3440077	-1.138498675	-1.116961196	-1.22741437	-0.438002776	0.317993461	-1.408812534	-1.700727026	-1.081096628	0.895853235	-1.162408792	-1.377644578	-1.009062418	-1.368281058	0
6,W483,N-	0.140081257	1.259274467	0.184615721	0.078289915	1.286450214	0.24117619	1.322166614	0.0440507	0.188344894	-0.106927194	-0.772807031	0.895853235	-0.042628657	0.26055032	0.26897557	0.160998884	0
7,W483,N-	-0.594701066	0.77651236	-0.167287835	-0.429996703	2.734436996	0.32874838	-0.72796633	-0.122987568	0.238182172	0.31322918	-0.670043832	0.895853235	0.532553844	0.410638352	0.858015425	-0.004328678	0
8,W483,N-	-2.081174333	1.128374373	-0.602344117	-0.383815402	-0.812141483	1.48505723	-0.396093981	-0.095426254	2.17578823	-0.090959256	0.357588159	-0.36687323	2.181705151	1.65924304	1.261418476	0.946304799	0
9,W483,N-	-0.390479984	-0.127982482	-0.282290716	0.271541247	0.247426896	0.170947799	1.830735504	0.141768087	-0.268830279	-0.747640715	-0.978333429	2.1585797	0.434740757	1.244105931	-0.198686375	1.607615044	0
101,W483,N+	-1.37529642	-0.136770265	0.152894213	-0.518856439	0.785373182	0.884069913	-1.002072503	-0.146372926	0.855373203	-0.317504379	-0.413135834	0.895853235	0.915247822	0.749134763	0.833025855	0.326326445	1
102,W483,N+	-0.199470008	0.47233998	1.063125605	0.589648695	-0.024418553	0.596237494	0.781882959	-0.94481585	-0.249277332	-0.739656745	-0.82418863	3.421306164	0.621929097	1.0940179	0.386783541	0.946304799	1
103,W483,N+	-0.24485079	0.541357707	0.100027952	0.029182915	-1.687234127	0.431538054	-0.005322784	-0.033622095	0.274286915	2.120600185	-0.721425431	0.895853235	-0.558296887	-0.588884072	-0.059458773	-0.665638923	1
104,W483,N+	-0.905607097	0.654577592	0.416212347	1.416687127	-0.077800134	0.905999621	0.44887794	0.165153445	1.592883063	-0.210718793	-0.310372635	-0.36687323	0.560340141	1.47083466	-0.141567359	1.814274496	1
13,W483,N+	-1.445387176	-1.014479218	-0.262431135	-0.376026472	-0.425106298	0.728395647	-0.215999429	0.986146535	0.984695482	0.035786253	0.768640955	-0.36687323	1.567007256	1.924292117	0.479601942	1.731610715	1
132,W483,N+	-1.331779039	0.442266052	2.299427769	-0.985629856	0.47944463	1.084730075	0.267650718	0.247002196	1.61198129	0.773305399	-0.104846237	-0.36687323	1.971984769	1.997739452	1.015092719	1.400955593	1
15,W483,N+	0.290490528	0.752629114	0.172799084	-0.732618954	-0.080175617	-0.456468482	-0.587515234	0.294608103	-0.062387541	-1.700727026	-1.081096628	-0.36687323	-0.304222587	0.51601931	-1.087601065	1.607615044	1
16,W483,N+	-1.682570213	0.354176044	0.738727316	1.726947615	-0.154407239	1.168249601	-0.942040986	-0.700939978	2.071293646	-0.181776905	-0.772807031	-0.36687323	1.653083679	1.844458058	0.879435056	1.359623702	1
195,W483,N+	0.552747138	-0.610981203	-0.401799537	-0.948990548	0.173553364	-0.502307571	3.30773736	1.597506598	-1.539089724	3.865097433	-0.464517434	3.421306164	-0.366425257	-0.461149577	-0.173696806	-0.458979471	1
198,W483,N+	0.17650161	0.567997136	-0.270692811	-0.835874319	-1.727172683	0.172894144	1.213430281	-0.747710693	-0.453537416	2.120600185	-0.670043832	2.1585797	0.902198923	1.266459468	0.643819114	0.946304799	1
29,W483,N+	0.527482693	-0.174205683	0.052058536	1.103433908	-0.239898795	-0.411695884	-1.101747475	-0.906397048	-0.481320789	-1.700727026	-1.081096628	0.895853235	-0.603507081	-0.525016824	-0.209396191	-0.500311361	1
3,W483,N+	-0.448026859	0.615192123	2.841668926	-0.726609903	-1.790413945	0.830352126	1.477342422	-0.670037898	0.668028692	-0.258622607	0.152061761	0.895853235	1.293623476	1.346293527	0.565280466	1.07030047	1
30,W483,N+	-0.506630897	2.255268732	0.744832944	-0.156292173	-3.077270387	0.987032892	-0.802722559	0.086645459	0.764474738	0.271313342	0.100680161	0.895853235	1.344101092	1.921098755	0.561710528	1.648946935	1
31,W483,N+	-1.149467939	1.493493461	0.320412631	-0.378266282	-4.123114018	1.119504326	-0.877478788	0.676290547	1.128887095	0.21243157	-0.618662232	0.895853235	1.686765005	1.582602343	1.27569823	0.863641019	1
32,W483,N+	-0.902405198	-0.196187439	-1.135560903	0.523660853	1.913336924	0.145631984	-0.325868432	-0.270816436	0.152331095	-1.700727026	-1.081096628	0.895853235	0.280636166	0.535179484	0.147597661	0.532985896	1
33,W483,N+	-0.996675761	-0.000475566	0.578197465	-0.003666436	-3.066950121	0.646662492	0.383183072	-0.626607948	0.526201622	-0.343452279	-0.104846237	0.895853235	1.051285565	0.889642708	0.479601942	0.698313458	1
34,W483,N+	-1.293441415	0.513936584	-0.571366343	0.225460275	1.791635687	1.08756294	0.775086939	-0.299212942	1.120247421	-0.569997402	-0.464517434	0.895853235	0.806557525	0.947123231	0.650958991	0.615649677	1
36,W483,N+	-1.212626683	-1.212061649	-0.140776014	-0.168494941	0.264622745	0.060739351	-0.332664453	-0.400271094	0.618509718	-0.795544529	-0.926951829	-0.36687323	0.076880793	-0.141813339	0.551000712	-0.417647581	1
73,W483,N+	-1.978228331	0.353601115	0.879593916	1.225551105	-2.317146327	1.868020589	0.28464077	-0.822877914	1.829200884	0.250355423	-0.104846237	0.895853235	2.442801932	1.965805828	1.097201305	1.318291812	1
74,W483,N+	0.96851403	-0.042917743	-0.265325015	-0.266081036	-0.649872723	-0.89783552	-0.611301306	-1.001608861	-1.03407804	-1.700727026	-1.081096628	0.895853235	-1.064018241	-0.464342939	-1.744469751	0.739645348	1
119,W700,N-	0.374164975	-0.850308321	0.280794991	-0.462464766	-0.576979733	-0.65076303	0.153251035	-0.401941477	-1.077640186	-0.131877098	-0.978333429	2.1585797	-1.099571051	-1.173269386	-0.562820103	-1.202953497	0
120,W700,N-	0.914705814	-0.49786753	-0.461647081	0.343634497	0.003746199	-1.006490891	-0.612433977	-0.810350044	-1.403901561	-1.700727026	-1.081096628	2.1585797	-1.285958408	-1.486218899	-0.991212725	-1.533608619	0
121,W700,N-	1.384974591	0.419427633	0.324258802	-0.321688673	0.017771413	-1.1498072	0.87249657	-0.261629331	-1.038716181	-0.589957325	-0.926951829	-0.36687323	-0.920198227	-0.515436737	-1.451734793	0.326326445	0
164,W700,N-	0.736891876	0.351155641	-0.377708411	-1.952753223	0.432351062	-1.001238426	-0.380236599	1.820502687	-0.890250203	-0.153833013	-0.772807031	-0.36687323	-0.680474864	-0.764519002	-0.473571641	-0.706970813	0
258,W700,N-	1.449569321	-0.752304237	-0.249862453	0.69824208	0.090637603	-1.416603095	-1.039450617	-0.85127442	-1.623894946	-1.700727026	-1.081096628	0.895853235	-1.118301825	-0.681491581	-1.544553194	0.119666993	0
297,W700,N-	1.555082244	-0.204195694	-0.092385873	-0.629724649	0.618394674	-1.426374813	-0.520687696	1.114766002	-1.635035578	-1.700727026	-1.081096628	0.895853235	-1.16890499	-0.576110622	-2.333509606	1.442287483	0
298,W700,N-	1.289875809	0.048376822	0.405324296	-0.887900766	-0.187814748	-0.973296379	-0.502564974	1.052961842	-1.142392269	-0.71271085	-0.926951829	0.895853235	-0.791463782	0.257356958	-1.808728644	2.31025718	0
299,W700,N-	0.256687761	-0.799617331	-0.586379205	-0.33342016	-0.262721041	-0.504313906	1.163592795	0.285420998	-0.216992235	-1.047039556	-0.310372635	-0.36687323	-0.571095897	0.100882201	-0.912674078	0.780977238	0
300,W700,N-	0.90876624	-0.99703835	-0.220482812	-0.324975684	0.17678256	-1.249084121	0.28011009	-0.927276832	-1.161717856	0.265325365	-1.029715028	-0.36687323	-1.073325415	-0.806032713	-1.880127415	0.202330774	0
301,W700,N-	1.39908666	-0.691753272	0.059141746	0.319774305	-0.001985165	-1.325798106	-0.214866759	-0.837076167	-1.534133279	-0.814506456	-0.978333429	0.895853235	-1.134702081	-0.927380483	-1.715910243	-0.210988129	0
302,W700,N-	1.132299233	-0.449213075	-0.184475424	-0.500891387	0.036499982	-1.49926943	0.041116691	-0.412798964	-0.554212354	-1.700727026	-1.081096628	-2.892326159	-0.955375565	-0.454762852	-1.276807806	0.243662664	0
303,W700,N-	1.073027822	-0.821135704	-0.274678862	-1.121647263	-0.563369815	-1.202518486	0.503246106	0.296278486	-1.380483497	-1.700727026	-1.081096628	0.895853235	-1.090695229	-1.237136634	-1.134010265	-1.120289716	0
317,W700,N-	1.07474664	0.058460099	-0.236368224	-0.419347943	-0.811660977	-0.751573032	0.997090285	-0.724325335	-0.86778705	-1.700727026	-1.081096628	0.895853235	-1.128718239	-0.754938915	-1.851567906	0.284994554	0
57,W700,N-	1.616213263	-0.853071417	-0.11439653	-0.48703946	-0.182244843	-1.536936536	-1.435885165	-1.156954451	-1.871762647	-0.371396171	-0.515899033	0.895853235	-1.286715779	-1.262683533	-1.847997968	-0.789634594	0
58,W700,N-	0.338586756	-0.915617487	-0.019396777	-0.476286531	-2.158117558	-0.711239699	-0.408553352	0.558528567	-0.867605163	-0.49814168	-0.82418863	0.895853235	-0.860723594	-1.087048602	-0.184406621	-1.202953497	0
59,W700,N-	1.987656533	-1.142726698	-0.219031309	-0.543662553	0.251491315	-2.068028741	-0.358715866	-0.16140637	-2.261184587	-1.700727026	-1.081096628	-0.36687323	-1.449583533	-1.607566669	-2.272820651	-1.368281058	0
72,W700,N-	0.840605442	-0.418610527	-0.022211594	1.568468921	-0.189813976	-0.735595673	-0.684924865	-0.237408782	-0.885248286	-0.527083568	-0.87557023	0.895853235	-0.568752662	-0.502663288	-0.755596783	-0.210988129	0
86,W700,N-	1.325122396	-0.48562267	-0.184714862	-0.449926344	-0.194152524	-1.275219801	1.070713844	0.644553276	-1.476884071	-1.097937359	-0.926951829	0.895853235	-1.15308465	-0.809226076	-1.862277722	0.160998884	0
87,W700,N-	1.300776523	-0.198383401	-0.364844256	-0.050810124	-0.411999202	-1.194786431	-0.175223305	0.773172743	-1.371707407	-1.700727026	-1.081096628	0.895853235	-0.947860046	0.00508133	-1.955096123	2.062265838	0
260,W700,N+	1.26586518	-1.03173084	-0.010228975	-0.495759181	0.320833274	-1.63328061	-0.357583196	-0.528890561	-1.378664619	-1.083965413	-0.978333429	-1.629599694	-1.161907667	-0.936960571	-1.944386308	-0.004328678	1
261,W700,N+	1.542558437	-0.686329398	-0.734538359	-0.557458424	0.041588806	-1.81391075	-0.905795542	-1.03167575	-1.672686368	-1.700727026	-1.081096628	-1.629599694	-1.373350416	-1.304197244	-2.294240282	-0.541643252	1
262,W700,N+	-0.631745008	1.408570925	1.254276364	-0.249071766	1.722676403	0.702946521	-0.55693314	0.113371582	0.666391701	0.048760203	-0.618662232	0.895853235	0.879378634	1.109984712	0.886574933	0.656981567	1
263,W700,N+	0.140030401	-0.131431947	-0.12047294	0.212873761	-0.565606962	-0.434352138	-0.874080778	-0.486295803	-0.032194154	-1.700727026	-1.081096628	-0.36687323	-0.507143767	0.20626316	-1.062611495	1.111632361	1
264,W700,N+	1.050303275	-0.631002926	-0.247023139	-0.252615931	0.33526648	-1.174803068	-1.236535221	-1.189526913	-1.74525963	-0.931272004	-0.926951829	3.421306164	-1.371217708	-1.578826408	-1.380336023	-1.6162724	1
265,W700,N+	1.113899066	0.550560859	-0.911081377	-0.579938869	-1.553145761	-0.767910331	-0.502564974	0.932694289	-1.059360454	1.553738379	-0.721425431	0.895853235	-0.478627572	0.39467154	-1.366056269	1.814274496	1
266,W700,N+	1.001266616	-0.516613685	-0.178265001	0.990422856	-0.279450732	-0.982048265	-0.869550097	-0.687576916	-1.184863088	-0.665805031	-0.721425431	0.895853235	-0.941311458	-1.051921616	-1.330356884	-0.706970813	1
267,W700,N+	1.249182338	-0.302825161	0.84168647	-1.211430366	-1.115162541	-1.005037798	0.188363809	0.349730732	-1.366341715	0.030796273	-0.258991035	0.895853235	-0.83109999	-0.662331406	-1.344636638	-0.045660568	1
268,W700,N+	1.583874217	-0.122635658	-1.190709543	0.158304946	0.303969382	-1.488904477	0.352600978	-0.467921593	-1.635626714	0.556740237	-0.670043832	-0.36687323	-1.132680339	-1.010407905	-1.862277722	-0.25232002	1
278,W700,N+	1.347924477	-0.35924805	-0.467273941	0.26941019	0.046364287	-1.307261171	-0.618097327	-0.295036985	-1.223195958	-1.700727026	-1.081096628	-0.36687323	-1.133595744	-0.735778741	-1.962236	0.450322116	1
353,W700,N+	1.378617146	-0.517899066	-0.471545052	-0.490972265	0.0357136	-1.62997449	-0.761946434	-0.879670925	-1.358975256	-1.700727026	-1.081096628	-1.629599694	-1.264897808	-0.952927382	-2.222841512	0.284994554	1
355,W700,N+	1.052222264	-0.494262575	-0.292967145	-0.543327897	0.629416137	-1.088610649	-0.254510214	0.187703611	-1.332783402	0.991866553	-0.87557023	0.895853235	-0.911445362	-0.125846527	-1.980085693	1.855606386	1
357,W700,N+	1.201279019	-0.155190027	0.776787093	-0.855851561	-0.517906027	-0.883517887	-0.264704245	0.117547538	-1.192275019	-0.424289966	-0.156227836	0.895853235	-0.808616053	-0.1961005	-1.837288152	1.442287483	1
56,W700,N+	0.969645973	-0.675369229	0.078735944	-1.331151389	0.142639112	-1.137402584	-1.164044332	1.402907015	-1.052266827	-0.587961333	-0.772807031	-0.36687323	-0.929451559	-0.422829228	-1.515993686	0.532985896	1
99,W700,N+	1.460779799	-0.76563898	-0.963703936	-0.823795023	0.156782376	-1.747541721	-0.602239945	-1.148602538	-1.823880664	-1.700727026	-1.081096628	-0.36687323	-1.33714028	-1.380837941	-2.115743356	-0.872298374	1
117,W705,N-	-0.225691309	1.730950293	-0.45934015	1.115756129	0.568706486	0.624492823	-2.121150596	3.307978468	1.292449766	0.481890527	1.385220149	-1.629599694	0.235092454	-0.04920583	0.993673088	-0.458979471	0
118,W705,N-	0.453522292	-0.518940967	-0.514464935	-1.016378774	0.033475885	-0.886070798	-0.615831987	-2.205119586	-0.481184373	0.938972758	-0.413135834	-1.629599694	-0.432471977	-0.336608444	0.047639382	-0.417647581	0
122,W705,N-	1.499901432	0.233660485	-0.430412408	-0.17840309	0.526007822	-1.38820779	-1.518570084	0.034863595	-1.33364737	-1.700727026	-1.081096628	-0.36687323	-1.300825364	-1.275456982	-2.005075262	-0.706970813	0
127,W705,N-	1.218121342	1.853669833	0.643072368	-0.230768097	0.418398262	-0.417461597	-0.296419009	0.744776237	-0.472317339	0.051754192	0.408969758	-0.36687323	-0.479231714	-0.630397783	-0.320064285	-0.582975142	0
142,W705,N-	-1.187606285	0.842610281	2.128898791	-0.081126867	3.000106204	2.169884021	0.182700458	1.266770826	1.16203616	0.661529832	2.618378538	0.895853235	2.113411786	1.298393092	1.232858968	0.615649677	0
148,W705,N-	0.968156669	2.306856885	0.268632701	0.079053121	-0.935534939	0.383266034	0.561012283	1.661816331	-0.170792714	-0.137865075	1.487983348	0.895853235	0.445740474	0.263743682	0.536720958	-0.004328678	0
154,W705,N-	-1.179413989	2.399518817	0.933595621	-0.939482924	0.044741626	1.674505912	0.084158156	-0.555616684	1.813422111	0.931986785	1.128312152	-0.36687323	1.444983925	1.266459468	1.025802535	0.698313458	0
155,W705,N-	-0.508459209	2.699233744	0.949945949	-0.418748335	0.5158055	1.354685448	-0.30661304	1.160701526	1.540954075	0.203449605	1.487983348	-0.36687323	0.766590977	0.292483944	0.904424625	-0.128324349	0
156,W705,N-	-1.180679349	0.545991721	0.307602061	-0.169827129	-0.421139004	1.390806144	-0.693986226	0.206077821	2.808985394	1.233381618	2.618378538	-2.892326159	1.897859997	1.505961646	1.550583496	0.656981567	0
157,W705,N-	0.083426108	0.317641432	-1.853276106	-0.370420442	-0.251298306	-0.412555742	-0.027976187	0.378962429	-0.355818155	0.723405592	-0.258991035	-0.36687323	-0.432294833	0.250970233	-0.95551334	1.07030047	0
190,W705,N-	0.859170898	-0.179614512	-0.199164888	0.293338603	-0.029863638	-0.988073936	0.170241087	-0.406952625	-0.542207755	0.517818388	-0.515899033	-1.629599694	-0.941208165	-1.224363184	0.997243026	-1.533608619	0
200,W705,N-	1.228174035	2.528986594	1.047223671	-0.320249674	-1.086532259	0.17467385	-0.484442251	0.442436971	-0.493098028	0.017822323	1.590746548	0.895853235	-0.177689551	-0.387702242	0.176157169	-0.500311361	0
40,W705,N-	0.24448114	1.679707275	0.585926616	1.91899939	0.545203596	1.015521516	0.794342331	1.030411676	1.397717373	1.100648132	1.744891346	-1.629599694	0.271875699	0.20626316	1.368516632	-0.37631569	0
47,W705,N-	-1.317033552	-1.069506054	-0.187497673	1.755251825	-1.037613709	0.976421313	0.149853024	0.470833476	1.173085848	0.377100932	0.871404154	-0.36687323	2.295759875	1.189818771	1.15789026	0.574317787	0
63,W705,N-	-0.767356142	0.821484482	0.447417943	0.644896552	0.357599818	0.564662714	-0.661138792	3.436597935	2.770834412	0.443966674	1.076930552	-2.892326159	-0.165764822	-0.818806163	1.050792104	-1.202953497	0
70,W705,N-	-1.069383193	-0.084883994	-0.608882551	0.021897019	-0.895312156	0.408881799	-0.417614713	-0.29169622	1.416360881	-0.035071472	0.820022555	-1.629599694	0.892288092	0.634173718	0.665238745	0.326326445	0
90,W705,N-	1.502210831	-0.857197734	-0.458863968	-0.730715136	1.417140918	-1.732977462	-0.903530201	-1.423380489	-1.98362369	-1.700727026	-1.081096628	0.895853235	-1.390407757	-1.562859596	-1.880127415	-1.409612948	0
95,W705,N-	1.075395895	-0.464260784	0.406476512	1.71520133	0.193620559	-0.433765569	-1.440415845	-0.17978058	-0.718729937	0.44995465	-0.413135834	0.895853235	-1.105271449	-1.572439683	0.758057146	-1.864263742	0
110,W705,N+	0.467431899	0.296017051	1.780624087	2.454885523	0.051514069	0.335220643	-0.994143812	1.851404766	0.699677182	-0.038065461	-0.002083038	-0.36687323	-0.968923825	-1.380837941	0.972253457	-1.69893618	1
111,W705,N+	0.41757733	-0.003379507	0.094237975	-0.002379801	0.269743102	-1.041858378	-1.072298051	-0.861296716	0.485958929	-1.700727026	-1.081096628	-2.892326159	-0.909540494	-0.876286685	-0.716327459	-0.748302703	1
116,W705,N+	-0.251131332	-0.125925915	0.19740535	1.575654543	-1.484862406	-0.111165565	0.746770185	1.061313756	-0.605641151	-0.749636707	-0.464517434	2.1585797	-0.430344211	-1.035954804	1.382796386	-1.450944838	1
141,W705,N+	-0.682159296	0.062282912	-0.428966345	-0.736591332	-0.402677873	0.335760554	-1.39737438	1.858921488	0.591317481	0.643565901	-0.053464637	-0.36687323	0.107660428	0.308450756	0.058349198	0.326326445	1
173,W705,N+	0.451760952	-0.754593903	1.393940268	-0.43436114	0.501971338	-0.660348112	-1.196891766	-1.618815264	-0.393196113	-0.545047499	-0.82418863	-0.36687323	-0.983077368	-1.032761442	0.218996431	-1.244285387	1
199,W705,N+	1.279586425	0.575086686	-0.784604677	0.876574998	-0.67218698	-0.895955831	1.409382214	1.615880808	-0.753334105	-0.268602569	-0.721425431	-0.36687323	-0.912080398	-1.384031303	0.50816145	-1.65760429	1
60,W705,N+	0.246326048	-0.843757101	0.488798706	1.159518772	0.618516398	-0.521024477	-2.169855412	-0.847098463	-0.150466744	-1.700727026	-1.081096628	-0.36687323	-1.344926249	-1.620340119	-0.295074715	-1.822931851	1
66,W705,N+	1.198720646	2.871959057	1.214494086	0.48333261	0.545999982	-0.07487823	1.527179908	1.148173656	-0.845551258	-1.00711971	-0.413135834	3.421306164	-0.968761334	-1.237136634	1.111481059	-1.574940509	1
68,W705,N+	0.076411401	-0.37837901	2.091891025	1.064801709	0.565292116	0.047414887	-0.38929796	-2.18256942	0.375007326	0.014828335	-0.258991035	-0.36687323	-0.352807431	-0.327028357	0.36536391	-0.500311361	1
91,W705,N+	0.758275618	-0.918699431	-0.676590405	1.655484619	0.456454031	-1.053283156	-0.530881727	-1.991310603	-1.290221639	-0.206726808	-0.721425431	0.895853235	-0.875118523	-1.320164056	0.17258723	-1.533608619	1
92,W705,N+	0.946378598	0.00905003	0.546809209	0.847897105	0.473064573	-0.664200809	-2.252540332	-0.271651627	-0.520426682	0.694463704	-0.670043832	-0.36687323	-1.282197677	-1.518152523	-1.226828667	-1.533608619	1
94,W705,N+	-0.458316827	-0.956950584	-0.975620792	-0.674763787	1.240812332	-0.363897119	1.352748707	0.85836226	-0.426981786	-1.700727026	-1.081096628	0.895853235	0.251275341	0.701234328	0.17258723	0.698313458	1
105,W145,N-	-1.163983824	-1.899852419	-0.105549733	-0.092410211	0.391050135	0.283509192	-1.238800561	0.048226657	0.433347862	-0.042057445	0.665877756	-0.36687323	-0.705362719	-1.208396372	0.747347331	-1.492276729	2
106,W145,N-	0.246738394	0.073187593	1.465272579	0.640458625	0.18537805	-0.15755123	-1.245596582	-0.154724839	0.382510201	0.411032801	0.563114557	-1.629599694	-0.111651228	-0.30467482	0.404633233	-0.500311361	2
125,W145,N-	0.261004661	1.932972709	0.856096755	-0.760073895	0.239079166	0.293134267	-1.178769044	0.819943458	0.439986769	0.268319353	0.408969758	-0.36687323	0.134949817	-0.04920583	0.083338767	-0.086992458	2
128,W145,N-	0.34621559	-1.361149193	0.117820769	0.214899908	0.329460068	-0.865580852	-0.024578177	-1.916143382	-0.632287725	-1.057019517	-0.978333429	-0.36687323	-1.181190677	-1.275456982	-0.616369181	-1.326949168	2
131,W145,N-	0.76774544	-0.397581717	1.723672301	0.915257423	-0.132288357	-0.256361562	-1.883289868	0.184362846	-0.408974886	1.390067012	0.049298562	-0.36687323	0.063137488	0.528792759	0.304674955	0.408990225	2
165,W145,N-	-1.343440383	0.110402952	1.918276733	-1.168111892	0.36368151	1.701401466	-0.170692624	0.601123326	1.348789535	0.969910638	2.155944142	-0.36687323	1.581157067	1.454867848	0.997243026	0.904972909	2
168,W145,N-	-1.111832653	0.337883532	2.26698642	-0.236257598	-2.397528176	2.212616956	-0.898999521	0.449118501	1.092191216	1.201445742	2.207325742	0.895853235	1.430313707	1.186625409	0.315384771	1.111632361	2
189,W145,N-	-0.825028043	2.693817128	0.954416184	-1.278448717	0.360460897	2.244018432	-1.032654597	0.999509597	1.486433184	1.157533912	3.132194533	-0.36687323	1.384571633	0.797035199	1.10791112	0.243662664	2
192,W145,N-	0.482423449	0.866628717	0.643014708	0.170167358	1.200048398	0.141579321	1.644977602	0.079128737	-0.12218318	0.520812376	-0.258991035	0.895853235	0.263487662	1.049310827	-0.298644654	1.483619373	2
196,W145,N-	1.112113527	0.071828343	-1.142166414	0.412780599	0.355742146	-1.108893963	0.772821598	-1.164471173	-0.9525468	-1.700727026	-1.081096628	-0.36687323	-1.090504366	-1.032761442	-1.187559343	-0.748302703	2
197,W145,N-	-0.0440342	-0.314289143	2.246718224	-0.54996666	0.742424977	-0.088729274	-1.760961493	-0.153054457	0.331035932	-0.512113626	-0.567280633	-0.36687323	-1.000268413	-1.253103446	0.108328337	-1.450944838	2
205,W145,N-	-1.483972292	1.811134896	-1.328833022	0.573196619	-0.580719307	1.853489657	-0.279428957	-0.175604623	1.737120148	1.046756341	1.693509747	-0.36687323	1.4364222	1.157885147	0.982963272	0.656981567	2
254,W145,N-	0.180055405	-0.120487972	2.24078952	-0.554639308	0.713051079	0.233137518	0.442081919	1.024565337	0.324442497	0.637577924	0.25482496	-0.36687323	-0.808831211	-0.940153933	0.308244894	-1.161621606	2
42,W145,N-	-0.536295666	-0.405410058	0.144739071	0.238067007	-2.813647018	0.593384633	0.969906202	-0.026940564	0.133232868	0.617618002	0.460351358	0.895853235	0.778429208	0.809808648	0.354654094	0.698313458	2
64,W145,N-	-0.971281646	-0.748028443	1.382360097	0.264666521	0.496006694	0.490554965	0.136260983	-1.298936979	1.220331224	0.196463632	1.385220149	-1.629599694	0.142248139	0.183909623	0.333234463	0.037003213	2
65,W145,N-	-1.116675022	0.055530614	2.515540158	-1.694685677	0.749924749	1.367010077	-0.312276391	-0.197319598	1.013933958	0.969910638	1.899036145	-0.36687323	1.37320218	1.097211262	1.575573066	0.284994554	2
75,W145,N-	0.650348602	0.406557132	0.197782834	0.608689545	0.387255175	-0.467779946	-2.129079287	-2.08902799	0.795122844	0.228399508	0.665877756	-2.892326159	-1.141478925	-1.438318463	0.158307476	-1.65760429	2
81,W145,N-	0.946932863	0.558583803	-1.342756863	1.936411411	-0.045495665	-0.565530453	-2.131344627	-0.214023425	-0.42961916	-0.502133665	-0.053464637	-0.36687323	-1.217952634	-1.403191477	-0.277225022	-1.574940509	2
133,W145,N+	-0.923348139	-0.743604124	0.003734575	-0.142885451	-0.135182864	0.035443533	0.374121711	-1.751610687	0.45894858	-0.330478329	-0.464517434	-0.36687323	-0.030452069	0.254163595	0.022649813	0.284994554	3
134,W145,N+	1.090025817	-0.370227327	0.365094756	-0.430999203	0.236180691	-1.126171107	0.010534598	-1.300607362	-1.293677509	-1.700727026	-1.081096628	0.895853235	-1.095488516	-0.783679177	-1.805158706	0.160998884	3
144,W145,N+	1.718892537	-0.570452281	-0.722425384	0.030039178	0.428677709	-1.792527618	-1.332812182	-2.044762849	-1.885267822	-1.700727026	-1.081096628	-0.36687323	-1.433927516	-1.64908038	-1.840858091	-1.6162724	3
166,W145,N+	-0.860846097	0.847246385	-1.769785955	0.265226063	-0.39489337	0.689555401	-1.268249985	0.664597868	0.799397209	-0.026089507	1.28245695	-0.36687323	0.263522669	0.528792759	0.072628952	0.574317787	3
167,W145,N+	-1.313834853	0.885600201	-1.447654056	-1.625541304	-0.45454494	1.733249534	0.793209661	1.529020908	1.036215222	1.303241348	2.464233739	-0.36687323	1.678374756	1.557055444	1.357806816	0.780977238	3
201,W145,N+	0.554741642	2.418179418	-0.003286429	0.330218596	1.68332509	0.528362048	-0.47651356	0.408194126	0.053384091	0.368118967	0.665877756	0.895853235	-0.628787825	-0.972087557	0.60454979	-1.244285387	3
202,W145,N+	-0.936711884	-1.431868196	-0.532450176	0.184870931	0.116520232	0.476517285	0.692402019	-0.879670925	0.407974503	0.890070947	0.665877756	-0.36687323	-0.896545575	-1.253103446	0.46175225	-1.492276729	3
203,W145,N+	-0.725620598	-1.205752694	0.304508024	-0.398669075	0.39306679	0.863779933	0.510042127	1.878966081	0.641745894	0.917016843	1.28245695	-0.36687323	-0.551141807	-0.429215953	0.422482926	-0.665638923	3
204,W145,N+	-0.10908577	2.336364619	1.192174111	0.449916853	0.09535799	0.930935499	-0.13897786	1.3561363	1.11838307	0.597658079	0.665877756	-0.36687323	0.815661049	0.308450756	0.861585363	-0.086992458	3
206,W145,N+	-0.498286632	-0.83575966	0.933369306	-0.840032531	0.506911001	-0.084869912	0.177037107	-0.700104786	0.239500859	0.030796273	-0.413135834	-0.36687323	-0.523607368	-0.853933149	0.579560221	-1.120289716	3
208,W145,N+	-1.225397233	1.178585386	-1.659882054	0.316138934	-0.357311319	1.814376123	-0.72343565	0.270387554	1.429866055	0.713425631	2.669760138	-0.36687323	0.304624099	-0.122653165	0.968683518	-0.541643252	3
209,W145,N+	-1.595804511	-0.51226638	-0.369883967	0.607577291	1.411887472	2.230707299	0.759229557	0.593606604	1.018162851	1.838167278	1.796272946	0.895853235	1.258727232	1.279232918	0.829455916	0.863641019	3
210,W145,N+	0.010212971	-0.352264114	0.031194871	2.206878832	-0.420441126	-0.040497247	-1.336210193	-1.355729991	-0.275923906	-0.198742839	-0.104846237	0.895853235	-0.120617661	-0.282321284	0.301105017	-0.458979471	3
211,W145,N+	0.037700782	1.462910099	1.557805846	-0.986563829	-1.573856623	1.231632457	1.588344095	1.182416501	0.289565497	1.025798422	1.642128147	0.895853235	0.944296416	2.071186786	-0.316494346	2.764907973	3
215,W145,N+	-1.04584551	-0.366153207	-0.504422659	1.141279234	1.636971991	1.077018016	0.158914385	-0.511351543	0.587998027	0.351153033	0.974167353	0.895853235	0.81654428	0.666107342	0.129747968	0.656981567	3
216,W145,N+	-2.121605133	-0.988433894	0.42881381	0.173630886	-0.203488683	2.130450539	-0.171825294	-0.041138817	1.639491831	0.715421623	3.183576133	-0.36687323	1.332427703	0.643753805	1.018662658	0.160998884	3
217,W145,N+	-2.198320381	-0.583165478	0.095654608	0.54001527	-0.186308688	1.866754131	-0.595443925	0.3238398	2.050512956	1.273301464	0.922785754	-0.36687323	1.103891569	0.790648474	1.015092719	0.284994554	3
218,W145,N+	-0.660534631	-0.919541666	0.773370947	0.721945998	-1.855611688	1.081037352	0.126066951	-0.288355454	0.301342736	0.376102936	1.899036145	0.895853235	-0.011668491	-0.173746963	-0.145137297	-0.128324349	3
76,W145,N+	0.25002147	0.193181273	1.767931019	1.566198549	0.036826269	0.56732894	-0.227326131	0.170164593	0.284609052	1.253341541	0.922785754	-0.36687323	0.601013191	0.726781227	-0.084448343	0.904972909	3
137,W149,N-	1.715293615	0.620715125	0.109608004	-0.653967161	0.30790255	-1.489771	1.342554676	-0.682565768	-1.472200458	-1.700727026	-1.081096628	-0.36687323	-1.024269305	-0.390895604	-1.758749505	0.904972909	2
138,W149,N-	-0.788173118	-0.428373048	-0.512178803	1.177036986	2.014104923	0.462712901	-1.166309673	-1.436743551	0.316121126	0.654543859	-0.515899033	0.895853235	-0.736761149	-0.780485814	0.347514217	-0.996294045	2
191,W149,N-	-2.094363177	-1.366285109	-0.634795022	0.540493018	-0.427345843	2.389141109	0.109076899	-0.114635655	1.544000697	1.919004965	2.464233739	-0.36687323	1.256663779	0.097688839	1.125760813	-0.37631569	2
212,W149,N-	-0.00190121	-0.528458336	-0.242289973	0.052117334	-0.630641205	-0.146719687	1.433168287	0.806580396	0.029784139	0.314227176	-0.156227836	-0.36687323	0.015947919	0.608626819	-1.273237867	2.020933947	2
213,W149,N-	-0.363652035	-0.112726623	3.173626808	-0.214923793	0.972507525	1.143313724	1.111489969	0.079963928	0.907893327	0.908034878	1.539364948	-0.36687323	-0.577427254	-1.055114978	0.554570651	-1.326949168	2
214,W149,N-	-1.323682831	-0.59933156	-0.608589341	0.701023704	2.952317204	1.134775135	-0.205805398	0.099173329	0.390831571	0.730391565	1.385220149	0.895853235	1.089330174	1.084437813	0.711647945	0.739645348	2
220,W149,N-	0.477599227	2.009314727	1.548049721	-0.848783344	-2.795219024	0.589778562	0.414897836	0.813261927	-0.045699329	0.673505785	0.922785754	0.895853235	1.070193552	1.234525844	0.297535078	1.152964251	2
221,W149,N-	-1.432780999	-0.336990585	-0.982971118	1.118931492	2.887207576	1.588406812	-0.291888328	-0.066194557	0.703405884	1.635574062	1.128312152	0.895853235	0.472319974	0.040208316	0.70093813	-0.29365191	2
222,W149,N-	-2.216097022	-1.05399418	0.190975029	-0.581400087	-0.503915526	2.304835045	0.36506035	0.013983812	1.683554169	1.467910711	2.515615339	-0.36687323	2.709213167	2.151020846	1.307827677	1.318291812	2
223,W149,N-	-1.68344744	-0.895699581	-0.150207797	-0.364373367	-0.417471362	1.122077234	0.614247779	-0.216528999	1.183589873	0.56372621	1.179693751	-0.36687323	1.470178309	1.240912569	0.636679237	0.946304799	2
224,W149,N-	-1.448481796	-0.297069962	1.21266735	-1.732395738	0.081269353	1.82466109	-0.340593144	2.254802185	1.304499838	1.54575441	1.950417744	-0.36687323	1.914535473	1.777397448	1.350666939	0.98763669	2
229,W149,N-	-2.35918206	-1.083544648	0.004017008	-0.567382354	-0.431483555	2.646585217	1.162460125	0.508417087	1.699696717	1.964912787	2.721141737	-0.36687323	2.484731991	1.812524434	1.536303742	0.904972909	2
241,W149,N-	-1.581776884	-1.037597838	-0.123558466	-0.873634771	-0.432155809	1.524843986	0.445479929	0.519274574	1.188955565	1.144559962	1.796272946	-0.36687323	1.500191657	1.119564799	0.932984133	0.615649677	2
243,W149,N-	-0.636589252	0.961963271	-2.102447543	-0.565086766	-0.4015369	0.807335931	0.305028833	2.022618992	0.495053323	0.715421623	1.642128147	-0.36687323	0.659501195	0.97267013	0.011939997	1.111632361	2
80,W149,N-	0.436976719	0.862312905	-0.483988573	0.937919406	-1.55427739	-0.050255634	1.195307559	-0.734347631	-0.146738043	-0.786562564	-0.515899033	0.895853235	-0.20046336	0.07214194	-0.227245883	0.243662664	2
114,W149,N+	-0.168898536	-0.750632073	-0.177824728	-1.999057711	0.554972977	0.246242019	0.467000662	2.237263167	0.050883133	1.198451754	0.563114557	-0.36687323	0.487970462	0.142395912	0.583130159	-0.128324349	3
124,W149,N+	-0.662316692	0.608639092	-0.887736344	0.602078508	1.262320843	1.272485703	0.238201295	-0.296707368	-0.212354094	1.814215371	1.231075351	2.1585797	1.553800221	0.908802882	1.746930114	0.078335103	3
126,W149,N+	-1.204736962	0.852725739	1.966121563	0.475323314	2.664781375	2.103028406	1.168123475	2.219724149	1.165401085	1.429986858	1.539364948	0.895853235	2.588131885	0.790648474	1.454195156	0.078335103	3
143,W149,N+	-1.879088562	1.060795805	-1.668062076	1.093096055	2.267123487	1.631533016	-0.703047587	-0.457899297	1.362658486	0.004848373	0.820022555	0.895853235	0.686497015	0.241390146	1.297117862	-0.3349838	3
145,W149,N+	0.050477664	0.488012802	0.136685798	3.08542873	0.133998678	1.078031182	-1.06323669	-0.50968116	0.395333296	0.69047172	1.231075351	0.895853235	-0.56284191	-0.860319874	1.125760813	-1.244285387	3
146,W149,N+	-0.275458804	-0.940475209	-0.217380399	1.283273638	-0.786301189	-0.172395443	-0.414216703	-0.461240062	0.203077812	0.213429566	-0.721425431	-0.36687323	0.08767026	-0.084332816	0.447472496	-0.29365191	3
147,W149,N+	-1.104006717	-0.272236272	1.816389401	1.195539915	-1.651655286	1.253628821	-0.869550097	1.092215836	0.865513452	1.428988861	0.100680161	0.895853235	1.234814913	1.173851959	1.32567737	0.491654006	3
150,W149,N+	-0.452759178	-0.598574657	1.338598247	1.405835364	-1.755306665	0.882170227	-0.527483716	0.003126324	0.337038232	1.604636182	0.25482496	0.895853235	0.555333562	1.001410391	0.254695816	0.946304799	3
160,W149,N+	-0.031152	-0.678508138	0.741669021	0.076925053	0.158454582	-0.407856518	-1.022460565	-0.742699545	-0.079575945	-0.391356093	-0.721425431	-0.36687323	-0.529069524	0.104075564	-0.69133789	0.615649677	3
161,W149,N+	-0.292221282	0.474297004	-0.435847812	1.65319897	-0.481831909	0.416673845	-0.798191879	-0.138021013	0.625285041	2.247345694	-0.361754235	-0.36687323	0.49100209	0.819388736	0.404633233	0.656981567	3
169,W149,N+	0.231898436	-0.786227212	0.386281383	0.436413489	0.879880299	0.06963788	1.759377286	0.537648784	-0.309300331	0.769313415	-0.053464637	0.895853235	0.719880451	0.586273282	0.497451635	0.367658335	3
170,W149,N+	0.448993537	0.06140275	0.546393098	0.344267399	1.363632567	-0.365056927	-0.867284757	-2.061466675	-0.442305839	-0.778578595	-0.978333429	0.895853235	-0.935094695	-0.869899961	-0.76273666	-0.706970813	3
193,W149,N+	1.748308883	-0.49196432	-0.481868327	-0.912670352	-0.521759989	-1.570351013	-0.494636283	-0.950662189	-1.953430303	-1.700727026	-1.081096628	2.1585797	-1.387848121	-1.633113568	-1.944386308	-1.533608619	3
37,W149,N+	0.283983168	0.865975015	-2.431847459	0.847754602	0.310895989	0.092594085	-1.098349464	0.702181478	-0.045290081	0.12460791	1.179693751	-0.36687323	-1.143043327	-1.431931739	0.083338767	-1.65760429	3
247,W325,N-	-0.245847207	0.897011097	-1.796822273	-0.204760043	0.266108081	-0.113858453	-1.520835425	0.727237219	0.352953421	-0.883368189	-0.721425431	-0.36687323	-0.967131893	-1.176462749	0.290395201	-1.409612948	2
248,W325,N-	1.021737781	0.730137418	0.879261728	-1.27440083	0.288468755	-0.607063587	0.337876267	2.010926313	-0.6326515	0.118619933	0.049298562	-0.36687323	-0.412098976	-0.547370361	-0.145137297	-0.541643252	2
249,W325,N-	1.007062626	-1.556927401	-0.424350602	0.831575958	-0.054512619	-1.412037184	1.271196458	0.525956105	-1.366159827	-1.700727026	-1.081096628	-0.36687323	-0.902844413	-0.598464159	-1.048331741	-0.128324349	2
250,W325,N-	0.987866784	-0.259669578	-0.995972641	-0.040232277	0.169185832	-1.232413544	0.557614273	-0.315916769	-0.700040958	-0.86241027	-0.978333429	-1.629599694	-1.089552364	-1.214783097	-0.680628074	-1.202953497	2
251,W325,N-	-0.489306581	-0.655011162	-0.411732917	0.089671736	0.027053698	-0.255681675	0.206486531	-0.132174673	0.156969236	-0.502133665	-0.82418863	-0.36687323	-0.270610861	-0.097106266	0.111898275	-0.169656239	2
252,W325,N-	1.592049489	-0.505645881	-0.664071486	-1.555465837	0.407280618	-1.855263914	-0.713241619	-2.189250951	-1.970891539	-1.700727026	-1.081096628	-0.36687323	-1.431526155	-1.674627279	-1.48386424	-1.740268071	2
253,W325,N-	0.383295042	-0.924145463	-0.917916854	-0.422967729	-0.051931422	-0.866460706	1.641579592	-0.213188233	-0.78093559	0.482888523	-0.670043832	-0.36687323	-0.606210685	-0.416442503	-1.094740942	0.160998884	2
255,W325,N-	0.548446432	1.017130166	-1.494491437	0.569492185	-0.038330681	-0.396551721	-0.171825294	-0.961519677	-0.57813061	-0.199740835	-0.567280633	0.895853235	-0.402622054	-0.240807573	-0.180836683	-0.169656239	2
304,W325,N-	-0.325932032	-1.314946805	0.42308734	-1.245844502	0.362679216	-0.40528361	0.190629149	-0.155560031	-0.093581312	-0.776582603	-0.464517434	-0.36687323	-0.536500998	-0.461149577	0.451042434	-0.706970813	2
305,W325,N-	-0.397663652	-0.115373137	0.204218494	1.810742224	0.890840567	0.25676028	-0.2171321	-1.279727578	0.175385383	-0.34045829	-0.567280633	0.895853235	-0.020866496	0.26055032	0.329664525	0.119666993	2
306,W325,N-	1.150595354	-0.569839605	0.77810007	0.364510954	0.148290035	-0.987460704	-0.886540149	0.228627987	-1.266121496	0.012832342	-0.567280633	0.895853235	-0.687154047	-0.646364594	-0.123717666	-0.706970813	2
307,W325,N-	0.493622167	-1.015096881	0.475759496	-0.22447619	-0.048295171	-0.759531716	0.316355534	-0.092085489	-0.617372919	-0.506125649	-0.413135834	-0.36687323	-0.817634427	-0.8156128	-0.120147728	-0.872298374	2
309,W325,N-	-0.227475178	-0.865951601	0.001505627	0.014030109	-0.454906528	-0.207103038	0.158914385	0.067436058	0.084168614	-0.372394167	-0.258991035	-0.36687323	0.400842857	0.781068387	0.590270036	0.491654006	2
310,W325,N-	0.114475969	-0.771230303	2.240774315	-0.045084068	0.733360703	-0.196804741	-0.840100674	-0.799492556	-0.079939721	-0.000141608	0.152061761	-0.36687323	0.207152201	0.57030647	0.094048583	0.574317787	2
311,W325,N-	0.93534523	1.267155083	-0.519495985	-0.864864948	0.260262901	-0.786267297	-0.501432303	1.430468329	-0.594318631	-0.416305997	-0.721425431	-0.36687323	-0.497577858	-0.077946092	-0.669918259	0.326326445	2
312,W325,N-	1.000802364	0.591211655	2.079348098	1.033549124	0.756854527	-0.06219366	-0.084609694	-1.16280079	-0.500691847	0.33119311	0.306206559	0.895853235	-0.691478383	-1.039148167	0.336804402	-1.244285387	2
318,W325,N-	0.169856547	0.986946898	1.158696806	-1.306721726	0.318358755	0.012500659	0.320886215	-0.752721841	0.073755533	0.425004747	0.25482496	-0.36687323	-0.444517417	-0.710231842	0.790186593	-1.037625935	2
330,W325,N-	0.914370834	0.016156589	-0.554364855	0.114089989	0.129251863	-1.215729635	-1.444946526	-1.972101202	-0.692719971	-0.817500444	-0.87557023	-1.629599694	-1.016664903	-0.988054369	-1.176849528	-0.665638923	2
359,W325,N-	0.933476739	-0.912549	0.274530165	1.058233834	-0.295172814	-1.100128745	-0.491238272	-0.624102374	-0.950864337	-0.571993394	-1.029715028	-0.36687323	-0.75263146	-0.659138044	-0.673488197	-0.458979471	2
67,W325,N-	0.307351897	-1.093648523	0.272623498	-0.924072938	0.528691204	-0.805850726	-0.246581523	0.029017256	-0.616963671	-0.275588542	-0.772807031	-0.36687323	-0.716518397	-0.936960571	-0.434302317	-0.913630264	2
308,W325,N+	0.097300384	0.946856484	-1.930694379	0.340684233	-0.222203811	-0.078504297	-0.165029273	0.946892542	0.082668039	0.558736229	-0.156227836	-0.36687323	0.025573683	-0.234420848	-0.155847113	-0.169656239	3
313,W325,N+	1.905174199	-0.224756614	-0.665808368	-0.428342702	0.128893472	-1.71347402	0.974436882	0.268717171	-1.961433369	-1.700727026	-1.081096628	0.895853235	-1.231928998	-1.048728254	-1.851567906	-0.3349838	3
314,W325,N+	1.088274854	1.513911168	0.533666483	1.104674338	0.526882799	0.069164625	-1.049644649	1.865603019	0.109587445	0.16851974	0.563114557	-0.36687323	-0.665454125	-0.869899961	-0.077308466	-0.954962155	3
319,W325,N+	2.004899138	-0.760342057	-0.497503502	-1.191840903	0.310115872	-1.987095454	3.372299558	-1.06925936	-2.172514248	-0.904326108	-0.926951829	-0.36687323	-1.426111965	-1.59479322	-2.590545179	-1.161621606	3
320,W325,N+	-0.173170857	-1.435316737	0.188409584	0.524807033	0.111781782	-0.486356875	-0.64301607	0.253683727	-0.197894008	-0.215708773	-0.721425431	-0.36687323	-0.358623426	-0.301481458	-0.184406621	-0.25232002	3
321,W325,N+	-0.218574975	0.127456749	1.563317961	-1.067605103	-0.507591192	0.270464681	-0.575055862	-0.660850793	0.049246142	-0.0021376	-0.104846237	0.895853235	-0.540757083	-0.525016824	0.376073725	-0.748302703	3
323,W325,N+	0.081357013	-1.43583319	-0.621411743	-0.270515626	0.029415139	-0.817302166	0.295967472	0.039874743	-0.666846421	-0.333472318	-0.618662232	-0.36687323	-0.974072506	-1.166882662	-0.812715799	-1.120289716	3
324,W325,N+	0.692908077	-0.589385334	-0.120042225	0.998929018	-0.066518742	-0.843857776	-0.177488645	-0.238243974	-0.98233094	-0.431275939	-1.029715028	0.895853235	-0.383276287	-0.119459803	-0.737747091	0.326326445	3
325,W325,N+	1.01756702	-0.582780758	-0.631178121	0.468256795	-0.234112231	-1.196046222	-0.969225069	-0.637465436	-1.071455998	-1.700727026	-1.081096628	-0.36687323	-1.223170154	-1.355291042	-1.576682641	-1.120289716	3
326,W325,N+	0.052914855	0.572036513	-0.399580479	-1.893849874	0.398619485	-0.048115987	-0.059690951	0.93937582	-0.161880209	1.730383695	-0.002083038	-0.36687323	0.011363984	-0.077946092	0.34037434	-0.25232002	3
327,W325,N+	-0.348317257	-0.541029342	1.530560839	-0.410004945	0.233568931	0.170607855	-0.603372616	0.996168831	0.497099562	-0.075989314	-0.053464637	-0.36687323	0.156004058	0.270130407	0.151167599	0.243662664	3
328,W325,N+	1.044962495	0.550625999	-0.720604797	0.346533359	-0.475639183	-0.672966026	-0.197876707	0.159307105	-0.632969804	0.456940623	-0.361754235	-0.36687323	-0.334226328	-0.30467482	0.41177311	-0.500311361	3
329,W325,N+	-0.700635242	-1.381060471	0.269532265	0.535869131	0.611064887	0.805856175	0.727514793	-0.623267183	1.023164767	0.628595959	0.460351358	-0.36687323	-0.479350178	-0.853933149	0.258265754	-1.037625935	3
331,W325,N+	0.400004283	1.217727945	-1.168534409	0.054407832	0.807787705	0.083262294	0.640299193	0.551847037	0.325033632	-0.573989387	0.665877756	-0.36687323	-0.825290596	-1.007214543	-0.559250165	-0.996294045	3
334,W325,N+	0.122496664	-0.439798126	0.582249619	2.341254914	1.244808567	0.273750805	-0.299817019	0.059919336	0.415704738	0.260335384	0.408969758	-0.36687323	-0.287024112	-0.323834995	0.26897557	-0.458979471	3
335,W325,N+	0.742630804	2.273865999	1.26096775	2.358446894	0.741050061	0.534947626	-1.353200245	0.726402027	0.753152217	0.264327369	0.460351358	-0.36687323	-0.325284293	-0.665524769	1.32567737	-1.120289716	3
336,W325,N+	-0.403625649	-0.227704841	-1.01887514	-0.313161996	-0.186805408	-0.024459898	-0.204672728	-0.322598299	0.277788257	-0.180778908	-0.156227836	-0.36687323	0.167928649	-0.231227486	0.326094586	-0.417647581	3
341,W325,N+	-0.403226853	0.760660744	-0.969531996	0.438610513	-0.047113181	0.330434768	-0.345123825	1.174899779	0.605777567	0.078700087	0.20344336	-0.36687323	-0.068885973	-0.010885482	0.122608091	-0.086992458	3
342,W325,N+	0.554195632	0.937907998	-1.219981752	0.470397764	-1.658550689	-0.498368223	-1.05983868	-1.222934567	-0.68207953	-0.355428233	-0.567280633	0.895853235	-0.569921895	-0.719811929	-0.084448343	-0.789634594	3
188,W637,N-	0.395254221	-0.402958382	-0.015620275	1.026474952	0.36514417	-0.563977377	1.552098651	-0.986575417	-0.241092378	0.057742168	-0.978333429	-0.36687323	-0.500690179	0.014661417	-0.791296168	0.574317787	2
240,W637,N-	1.211105287	-0.958509521	-0.304370004	0.088292995	0.798056399	-1.245504713	1.012947667	-0.647487732	-1.44314387	-1.246638783	-0.87557023	0.895853235	-0.789476943	-0.898640222	-0.652068566	-0.789634594	2
242,W637,N-	0.277360907	-0.665907998	-0.076766211	0.739174016	-0.497136876	-0.618515028	1.339156666	-1.151943303	-0.283472253	-1.700727026	-1.081096628	-0.36687323	-0.063622732	0.321224205	-0.991212725	1.194296141	2
244,W637,N-	-0.928691451	-1.016719396	-0.453289476	-0.461509256	-0.129155284	0.117809917	1.03786641	-0.204001129	0.313893	-0.045051434	0.306206559	-0.36687323	0.430993607	0.71720114	0.126178029	0.739645348	2
245,W637,N-	0.534490096	0.254016843	-1.176502953	0.432569211	-0.052947981	-0.651716206	1.485271113	-0.800327748	-0.474863769	-0.097945229	-0.567280633	-0.36687323	-0.332346584	0.244583508	-0.291504777	0.491654006	2
246,W637,N-	0.298044485	0.584007028	-0.682319349	0.370083738	-1.371581899	-0.176701398	1.230420333	-0.779447964	-0.310619018	-0.289560487	-0.618662232	0.895853235	-0.042248381	0.880062621	-0.566390042	1.524951264	2
269,W637,N-	0.889858134	-1.269708888	0.152371588	-1.236296421	0.500056818	-1.32147882	1.581548075	0.329686139	-1.242567016	-1.700727026	-1.081096628	-0.36687323	-0.658201627	-0.145006702	-1.351776515	0.863641019	2
270,W637,N-	0.790634456	-0.412847135	-0.056910185	-0.572880572	-0.049391059	-1.332183718	0.903078664	-1.004114435	-0.174248584	-1.700727026	-1.081096628	-2.892326159	-0.611588347	-0.215260674	-0.627078997	0.119666993	2
271,W637,N-	1.149880775	-0.693381019	1.845745308	0.22216596	0.273155947	-0.843004584	2.572634443	0.527626488	-0.955820782	0.125605906	0.049298562	-0.36687323	-0.28071698	0.295677306	-0.680628074	0.863641019	2
349,W637,N-	-0.163759332	-1.387929503	0.269302177	1.92171208	-0.607494281	0.207428435	1.420708915	-0.031951712	0.094172447	0.79126933	0.614496157	-0.36687323	1.550661739	1.576215618	0.140457784	1.690278825	2
350,W637,N-	0.322365473	-0.848678484	0.103156323	-0.209648755	0.041922344	-0.629719842	0.87023123	-0.549770345	-0.298750834	-1.700727026	-1.081096628	-0.36687323	-0.41127394	-0.630397783	-0.627078997	-0.458979471	2
351,W637,N-	-0.398111383	-1.126156507	0.14304653	-0.841220047	0.183266189	-0.343240534	-0.857090726	-1.263023752	-0.092171681	0.321213149	-0.567280633	-0.36687323	-0.321401641	-0.630397783	0.140457784	-0.748302703	2
352,W637,N-	0.75698575	0.690021801	1.233282554	-1.670859088	0.309721502	-0.62680699	-0.317939742	-0.588189146	-0.606050399	-0.073993322	-0.002083038	-0.36687323	-0.171253242	0.049788403	0.236846123	-0.045660568	2
49,W637,N-	0.772554182	-1.077503328	0.08215725	0.493390314	-0.372430786	-0.907320619	1.249675725	-0.068700131	-0.86292155	-0.135869082	-0.413135834	-0.36687323	-0.328010636	0.471312237	-1.358916392	1.938270167	2
51,W637,N-	-0.902005768	-1.157271263	0.052565949	0.004768058	-0.207527184	0.066011813	1.430902947	-0.588189146	0.430437656	0.0238103	-0.361754235	-0.36687323	0.201491337	0.634173718	-0.18797656	0.863641019	2
52,W637,N-	0.042069545	0.653949354	-0.953665108	-1.203628438	0.155881216	-0.210309175	-0.082344353	0.844164007	-0.145783132	0.720411604	-0.104846237	-0.36687323	-0.207229835	-0.509050012	-0.152277175	-0.500311361	2
53,W637,N-	0.978738867	-0.188072948	-1.060083432	-0.702891604	0.029382227	-1.242485212	-1.176503704	-0.643311775	-1.206234913	-0.394350082	-0.772807031	-0.36687323	-1.091536991	-0.898640222	-1.469584486	-0.3349838	2
54,W637,N-	-0.549489008	-1.58256115	-0.255145268	-1.029784253	0.002232732	-0.501267743	1.113755309	0.795722909	-0.237090845	-0.45422985	-0.567280633	-0.36687323	0.386896247	1.103597987	0.122608091	1.152964251	2
55,W637,N-	0.993262945	-0.228391975	0.037303441	-2.157439852	0.389388511	-1.367237923	-0.588647904	0.403182978	-1.345379137	0.513826403	-0.978333429	-0.36687323	-0.897909957	-0.834772975	-0.23438576	-0.872298374	2
233,W637,N+	-0.272230498	1.12407712	0.224568573	-2.331383174	0.146906772	0.953338462	-0.243183513	1.503129976	0.49637201	1.294259383	1.487983348	-0.36687323	1.632680302	2.106313773	0.679518499	1.731610715	3
234,W637,N+	0.176883315	0.256194087	-0.43514651	0.145813944	-2.735592844	-0.36733655	0.160047055	-1.065918595	-0.471817147	-0.622891197	-0.82418863	0.895853235	0.191656602	0.404251627	-0.409312747	0.780977238	3
235,W637,N+	0.28626282	0.795724778	-2.459668655	0.847187112	-0.741729755	0.001922407	1.433168287	0.386479151	-0.33144518	0.816219233	0.922785754	-0.36687323	0.961227448	2.000932814	-0.055888835	2.35158907	3
237,W637,N+	-0.352610976	1.819533826	1.016848614	-1.854686048	0.155132437	0.867059391	0.331080246	1.503129976	0.774160267	0.233389489	1.744891346	-0.36687323	1.304955641	1.809331072	0.829455916	1.359623702	3
238,W637,N+	0.084595139	-0.908399543	-0.53409801	1.481545104	-0.443254765	-0.354771961	1.554363991	0.299619251	-0.061841877	-0.321496364	-0.515899033	-0.36687323	0.357912172	-0.263161109	0.083338767	-0.3349838	3
239,W637,N+	0.605259845	-1.135856516	-0.298114999	0.589358871	-0.169058782	-0.918025516	0.529297519	0.282915424	-0.813766352	-0.747640715	-0.361754235	-0.36687323	-0.37298867	-0.06197928	-0.944803524	0.574317787	3
259,W637,N+	-0.813793865	1.350117127	-1.889375802	-0.007674058	-0.486073763	0.99155881	0.11474025	-0.231562443	0.755971479	0.315225172	2.155944142	-0.36687323	0.705710113	1.553862082	0.047639382	1.731610715	3
273,W637,N+	0.528821393	0.042180735	0.786378001	-0.686578317	-0.2452412	-0.795499104	0.480592704	0.050732231	-0.081940488	-0.274590545	-0.618662232	-1.629599694	-0.248679436	0.05936849	-0.077308466	0.119666993	3
274,W637,N+	0.186436493	-1.259958104	0.016910458	0.916301693	-0.583805567	-0.225086732	1.552098651	0.788206187	-0.285927739	0.666519812	0.20344336	-0.36687323	0.566428833	1.266459468	-0.669918259	2.186261509	3
345,W637,N+	0.339420748	-1.450955244	-0.206167183	0.966405171	-0.310385733	-0.720831447	1.661967654	0.03152283	-0.619146326	-0.045051434	-0.413135834	-0.36687323	-0.056867488	0.222229971	-0.687767951	0.780977238	3
346,W637,N+	0.103306971	-1.075834117	0.888406839	1.547445656	-0.338618552	-0.151252271	0.925732067	-0.671708281	-0.073437229	0.175505713	0.20344336	-0.36687323	0.650139005	0.870482534	0.079768829	0.946304799	3
348,W637,N+	0.99293977	-0.569231093	-0.01132661	0.748307556	-0.343739054	-1.021928339	0.28237543	-0.016083077	-1.175177559	-1.700727026	-1.081096628	0.895853235	-0.544707122	-0.346188531	-1.337496761	0.491654006	3
358,W637,N+	0.334897918	-1.031903178	-0.514395658	0.714614968	-1.028752367	-0.514945482	1.347085357	-0.103778168	-0.308299948	-0.398342066	-0.361754235	-0.36687323	-0.121292854	0.337191017	-0.195116437	0.532985896	3
43,W637,N+	-0.62729588	-0.896394854	0.057897135	-1.70718142	-0.055252256	-0.011248749	1.45468902	-0.504670012	-0.000272832	0.793265322	0.152061761	-0.36687323	0.524432871	0.924769694	0.572420344	0.656981567	3
44,W637,N+	-0.4840624	0.912061662	-1.974703324	-0.641660453	-0.384360075	0.514590991	1.009549657	0.725566836	0.262327787	0.794263318	1.179693751	-0.36687323	0.631275356	0.790648474	-0.073738527	0.98763669	3
45,W637,N+	0.592475508	-0.261572162	-0.433163692	-0.691922801	0.272612516	-0.410336109	3.214858409	0.419886804	-0.251641875	-0.593949309	0.20344336	-0.36687323	-1.047554294	-1.316970693	-0.627078997	-1.368281058	3
276,W685,N-	-0.905520394	1.215590341	-2.676119821	-0.827448203	-0.23965973	0.176166936	-0.339460474	-0.879670925	0.504375077	0.21243157	-0.207609436	-0.36687323	0.776347093	0.848128997	1.040082289	0.326326445	2
277,W685,N-	-2.103810178	-1.457300933	-0.34302878	0.142982933	-0.212163563	1.15731141	-0.009853465	-0.561463023	1.298952257	0.07271211	1.590746548	-0.36687323	1.213668817	0.844935635	1.175739952	0.243662664	2
279,W685,N-	-1.20017628	-1.106930706	-0.326588084	1.089728556	0.040915247	0.376360509	-1.263719304	-0.822042723	0.834501569	-0.05902338	-0.258991035	-0.36687323	-0.177736204	-0.691071668	0.715217884	-0.996294045	2
280,W685,N-	0.384712823	-0.330900106	2.824311546	1.841641851	1.197712136	-0.052481932	-1.010001194	-0.826218679	0.166791181	0.159537774	-0.104846237	-0.36687323	-0.142221028	-0.311061545	0.79732647	-0.665638923	2
281,W685,N-	-0.800079884	1.378121778	-2.098885303	-0.170587489	-0.609949822	0.474317649	-0.163896603	-1.097655866	0.727596971	0.693465708	0.049298562	-0.36687323	0.845426374	1.52512182	0.354654094	1.442287483	2
282,W685,N-	-1.260223277	0.071069269	0.362995474	2.655947654	-0.595892929	1.406316913	-0.610168636	-0.823713105	1.682008122	0.872107017	0.665877756	-0.36687323	1.492738066	0.733167951	1.06150192	0.202330774	2
283,W685,N-	-1.164469128	-0.917008792	-0.944465455	-0.702077916	-0.179194282	0.830985355	1.701611109	-0.199825172	0.46172237	1.680483888	0.974167353	-0.36687323	-0.366432168	-0.617624333	1.025802535	-0.996294045	2
284,W685,N-	-1.24621146	-1.55733777	-0.064544925	-1.285223452	0.251601272	0.260153053	0.576869665	0.00646709	0.357182314	0.486880508	0.357588159	-0.36687323	0.6037536	0.136009187	1.332817247	-0.417647581	2
285,W685,N-	-1.503021049	-0.732026907	0.135851637	0.607375697	-0.109427561	0.587405621	-1.179901714	-1.288914683	1.258345789	-0.826482409	-0.413135834	-0.36687323	0.286460939	0.043401678	0.429622803	-0.169656239	2
286,W685,N-	1.742232694	-0.601273842	-0.75221556	-0.048217404	0.167740825	-1.610424388	1.404851534	0.314652695	-1.844297578	-1.700727026	-1.081096628	0.895853235	-1.062611492	-0.352575256	-1.947956246	1.276959922	2
287,W685,N-	0.692452674	-0.360144666	0.91879758	-0.318894085	-0.990889523	-0.700808091	-2.076976461	-1.423380489	-0.810083122	-1.700727026	-1.081096628	0.895853235	-1.272446606	-1.495798986	-1.148290019	-1.492276729	2
288,W685,N-	-0.38109804	1.263512451	-1.577352273	0.39159838	-0.525071411	0.531561519	-0.39043063	-0.043644391	0.592090504	1.017814453	0.357588159	-0.36687323	0.521784939	0.426605163	0.904424625	-0.004328678	2
289,W685,N-	-0.644926914	-0.270829895	-0.84648571	0.489122578	-0.050644134	0.043735495	0.172506427	-1.036686898	1.113381153	0.880090986	-0.413135834	-1.629599694	-0.784383658	-1.297810519	0.658098868	-1.574940509	2
290,W685,N-	-0.453129645	-1.607867836	0.288402591	-1.138161396	-0.752314074	-0.325390151	-0.100467076	-0.278333158	-0.470089212	0.206443593	-0.772807031	0.895853235	-0.049006252	-0.119459803	0.422482926	-0.3349838	2
333,W685,N-	-0.120662576	1.210409149	-2.793253631	1.740445266	0.005491408	0.698253963	-1.137992919	-0.092085489	0.584905933	0.562728214	1.231075351	-0.36687323	-0.784242628	-1.33932423	1.254278599	-1.69893618	2
340,W685,N-	-0.951188662	1.646949542	1.914848038	0.30000862	-0.33219652	0.97833433	-2.391858758	-0.70261036	2.215621674	-0.10293521	1.385220149	-1.629599694	0.961413888	0.784261749	1.264988415	0.160998884	2
38,W685,N-	-1.895990817	1.135393864	-1.302417977	0.635977098	-0.909485474	1.604497485	-1.166309673	0.965266751	1.89977338	0.630591951	0.974167353	-0.36687323	1.66350075	1.256879381	1.140040567	0.656981567	2
39,W685,N-	-1.410318193	-1.28381231	-0.347683218	0.799515658	0.318007711	0.664306242	-0.81065125	-0.513021926	0.946362612	0.141573844	0.511732957	-0.36687323	-0.205931045	-0.783679177	0.997243026	-1.161621606	2
62,W685,N-	-0.640814251	0.391292438	-2.020209444	0.693591417	-0.750614802	0.607962223	-0.590913244	1.164877482	0.518380443	0.334187099	1.33383855	-0.36687323	0.464987889	0.512825948	0.440332619	0.326326445	2
256,W685,N+	0.244236068	-0.479052377	-1.0164108	1.327802128	-0.238011563	-0.655215627	-0.720037639	-0.781118347	-0.350179631	-0.78756056	-0.978333429	-0.36687323	-0.346067012	-0.231227486	0.286825263	-0.37631569	3
291,W685,N+	-0.41286316	-0.146235121	0.398915035	2.757914113	-1.161777844	0.388318532	0.189496479	0.184362846	0.879155043	0.229397504	-0.464517434	-0.36687323	0.998924957	1.042924102	0.922274318	0.574317787	3
292,W685,N+	0.733968053	2.075556656	0.298601216	-1.199904458	0.844157041	-0.119597504	-0.21939744	-0.546429579	0.067343986	-0.126887117	0.100680161	-0.36687323	-1.175258464	-1.483025537	0.169017292	-1.69893618	3
293,W685,N+	-0.070663827	1.831504074	-0.329217943	1.285281781	1.132637544	0.250114712	0.435285898	0.441601779	1.332328682	-0.140859063	0.408969758	-1.629599694	-0.965778121	-1.253103446	0.372503787	-1.492276729	3
294,W685,N+	0.537068456	-1.350369915	0.177547456	-0.365916119	0.191169485	-1.141715204	1.127347351	0.927683141	-0.526247094	-1.700727026	-1.081096628	-1.629599694	-0.736650494	-0.57291726	-0.719897398	-0.3349838	3
295,W685,N+	1.325806324	-1.428613635	-0.206480502	0.599500646	-0.270030939	-1.496709853	0.624441811	-1.673937892	-1.593201367	-0.34045829	-0.618662232	-0.36687323	-1.049959906	-0.790065901	-1.226828667	-0.3349838	3
296,W685,N+	1.263238751	0.170872718	-0.308431662	-0.272456374	-1.331343591	-1.119992128	-1.149319621	-2.222658605	-1.286674826	-1.700727026	-1.081096628	0.895853235	-1.264382757	-1.249910083	-1.401755654	-0.996294045	3
316,W685,N+	-0.103213741	2.59516494	0.724163425	-0.104627654	0.589566034	1.091162345	1.472811742	1.417105268	1.188591789	0.60264806	1.025548953	-0.36687323	-0.005291137	-0.735778741	0.932984133	-1.078957826	3
332,W685,N+	-1.005760289	-1.208592461	-0.263006397	0.169738814	0.347554869	0.397983601	-1.198024436	-1.253836647	0.524564631	0.114627948	0.717259356	-0.36687323	-0.821280875	-1.090241965	0.758057146	-1.409612948	3
338,W685,N+	1.545858558	-0.315206666	-0.879841345	-1.298332803	0.437048468	-1.725771987	1.04239709	0.16181268	-1.831383539	0.339177079	-0.978333429	-0.36687323	-1.427998447	-1.687400729	-1.615951965	-1.740268071	3
360,W685,N+	1.655606824	-0.514609672	-0.290852905	-0.629838158	0.269403293	-1.857183596	-1.210483808	-2.109907773	-1.36806965	-1.700727026	-1.081096628	-2.892326159	-1.403241463	-1.805555137	-0.423592501	-2.029591303	3
46,W685,N+	0.17087183	2.36793496	0.666780935	0.136494044	0.232040536	1.158491215	0.335610926	1.462205601	0.645883843	1.580684274	1.487983348	-0.36687323	0.891221876	0.860902446	0.89371481	0.408990225	3
61,W685,N+	-0.978199153	-1.412588361	0.495536599	-0.757241991	0.040153777	0.615654284	0.249527996	0.643718084	0.38041849	1.797249436	0.563114557	-0.36687323	0.877142287	1.26965283	0.161877415	1.318291812	3
78,W685,N+	0.065695023	-0.579585517	0.612472991	1.840217686	-0.720640325	0.082069158	-0.798191879	-0.685071342	0.125684521	0.908034878	0.100680161	-0.36687323	0.108545387	0.203069797	0.290395201	0.078335103	3
82,W685,N+	0.882375724	0.308687406	1.681188115	0.999097987	0.96429525	-0.325743426	-1.30902611	0.176010932	-0.16792798	1.415016916	-0.567280633	-0.36687323	-0.834330638	-1.304197244	0.279685385	-1.533608619	3
83,W685,N+	-0.879244019	1.450477521	-0.198127014	0.730831054	0.023928715	0.562982992	-1.627306417	0.107525242	1.691602707	0.133589875	0.614496157	-1.629599694	1.076484856	0.634173718	1.065071858	0.119666993	3
84,W685,N+	1.083925259	-0.505469743	-0.411977799	0.755055464	0.255355957	-0.947867249	-0.837835333	-1.278057196	-0.920989254	-0.324490352	-0.310372635	-0.36687323	-1.116995121	-0.844353062	-1.655221288	-0.086992458	3
93,W685,N+	0.667176578	0.260611224	0.420364092	1.602310313	-1.57068774	-0.132602021	-0.72456832	-0.751051458	0.019507475	-0.181776905	0.25482496	-0.36687323	-0.448999441	-0.378122155	-0.095158158	-0.37631569	3
